# Supplementary material for: Poly[di-μ2-chlorido-tri-μ2-terephthalato-tetra­lead(II)]
Source: Acta Crystallogr Sect E Struct Rep Online. 2011 May 20;67(Pt 6):m761. doi: 10.1107/S160053681101779X (PMC3120444; doi:10.1107/S160053681101779X)
Supplement: Supplementary file 1 [file e-67-0m761-sup1.cif]

##############################################################################
#                                                                            #
# This CIF contains the data in a paper accepted for publication in          #
# Acta Crystallographica Section E. It conforms to the requirements of       #
# Notes for Authors for Acta Crystallographica Section E, and has been       #
# peer reviewed under the auspices of the IUCr Commission on Journals.       #
#                                                                            #
# Full details of the Crystallographic Information File format               #
# are given in the paper "The Crystallographic Information File (CIF):       #
# a New Standard Archive File for Crystallography" by S. R. Hall, F. H.      #
# Allen and I. D. Brown [Acta Cryst. (1991), A47, 655-685].                  #
#                                                                            #
# The current version of the core CIF dictionary is obtainable from          #
# ftp://ftp.iucr.org/pub/cif_core.dic.                                       #
#                                                                            #
# Software is freely available for graphical display of the structure(s)     #
# in this CIF. For information consult the CIF software page                 #
# http://www.iucr.org/resources/cif/software.                                #
#                                                                            #
# This file may be used for bona fide research purposes within the           #
# scientific community so long as proper attribution is given to the journal # 
# article from which it was obtained.                                        #
#                                                                            #
##############################################################################
data_I
_audit_creation_method     SHELXL-97
_chemical_name_systematic
;
Poly[di-\m~2~-chlorido-tri-\m~2~-terephthalato-tetralead(II)]
;
_chemical_name_common     ?
_chemical_formula_moiety     'C24 H12 Cl2 O12 Pb4'
_chemical_formula_sum     'C24 H12 Cl2 O12 Pb4'
_chemical_formula_iupac     '[Pb4 (C8 H4 O4)3 Cl2]'
_chemical_formula_weight     1392.00
_chemical_melting_point     ?
_symmetry_cell_setting     monoclinic
_symmetry_space_group_name_H-M     'P 21/c'
_symmetry_space_group_name_hall     '-P 2ybc'
loop_
    _symmetry_equiv_pos_as_xyz
    'x, y, z'
    '-x, y+1/2, -z+1/2'
    '-x, -y, -z'
    'x, -y-1/2, z-1/2'
_cell_length_a     5.99000(10)
_cell_length_b     11.8529(2)
_cell_length_c     18.4737(3)
_cell_angle_alpha     90.00
_cell_angle_beta     91.7780(10)
_cell_angle_gamma     90.00
_cell_volume     1310.98(4)
_cell_formula_units_Z     2
_cell_measurement_reflns_used     946
_cell_measurement_theta_min     2.57
_cell_measurement_theta_max     25.02
_cell_measurement_temperature     296(2)
_exptl_crystal_description     block
_exptl_crystal_colour     colourless
_exptl_crystal_size_max     0.32
_exptl_crystal_size_mid     0.26
_exptl_crystal_size_min     0.21
_exptl_crystal_density_diffrn     3.526
_exptl_crystal_density_meas     ?
_exptl_crystal_density_method     'not measured'
_exptl_crystal_F_000     1228
_exptl_absorpt_coefficient_mu     25.878
_exptl_absorpt_correction_type     multi-scan
_exptl_absorpt_process_details     '(SADABS; Bruker, 2008)'
_exptl_absorpt_correction_T_min     0.000
_exptl_absorpt_correction_T_max     0.004
_exptl_special_details
;
;
_diffrn_ambient_temperature     296(2)
_diffrn_radiation_type     MoK\a
_diffrn_radiation_wavelength     0.71073
_diffrn_radiation_source     'fine-focus sealed tube'
_diffrn_radiation_monochromator     graphite
_diffrn_measurement_device_type     'Bruker APEXII CCD'
_diffrn_measurement_method     \w
_diffrn_detector_area_resol_mean     ?
_diffrn_reflns_number     9476
_diffrn_reflns_av_R_equivalents     0.0436
_diffrn_reflns_av_sigmaI/netI     0.0392
_diffrn_reflns_theta_min     2.04
_diffrn_reflns_theta_max     25.01
_diffrn_reflns_theta_full     25.01
_diffrn_measured_fraction_theta_max     0.997
_diffrn_measured_fraction_theta_full     0.997
_diffrn_reflns_limit_h_min     -7
_diffrn_reflns_limit_h_max     7
_diffrn_reflns_limit_k_min     -14
_diffrn_reflns_limit_k_max     12
_diffrn_reflns_limit_l_min     -21
_diffrn_reflns_limit_l_max     21
_diffrn_standards_number     0
_diffrn_standards_interval_count     .
_diffrn_standards_interval_time     .
_diffrn_standards_decay_%     ?
_refine_special_details
;
Refinement of <i>F</i>^2^ against ALL reflections. The weighted <i>R</i>-factor
<i>wR</i> and goodness of fit <i>S</i> are based on <i>F</i>^2^, conventional
<i>R</i>-factors <i>R</i> are based on <i>F</i>, with <i>F</i> set to zero for
negative <i>F</i>^2^. The threshold expression of <i>F</i>^2^ >
\s(<i>F</i>^2^) is used only for calculating <i>R</i>-factors(gt) <i>etc</i>.
and is not relevant to the choice of reflections for refinement.
<i>R</i>-factors based on <i>F</i>^2^ are statistically about twice as large
as those based on <i>F</i>, and <i>R</i>- factors based on ALL data will be
even larger.
;
_reflns_number_total     2298
_reflns_number_gt     2097
_reflns_threshold_expression     I>2sigma(I)
_refine_ls_structure_factor_coef     Fsqd
_refine_ls_matrix_type     full
_refine_ls_R_factor_all     0.0355
_refine_ls_R_factor_gt     0.0320
_refine_ls_wR_factor_gt     0.0894
_refine_ls_wR_factor_ref     0.0920
_refine_ls_goodness_of_fit_ref     0.998
_refine_ls_restrained_S_all     0.998
_refine_ls_number_reflns     2298
_refine_ls_number_parameters     192
_refine_ls_number_restraints     0
_refine_ls_hydrogen_treatment     constr
_refine_ls_weighting_scheme     calc
_refine_ls_weighting_details
         'calc w=1/[\s^2^(Fo^2^)+(0.0714P)^2^+0.0000P] where P=(Fo^2^+2Fc^2^)/3'
_atom_sites_solution_hydrogens     geom
_atom_sites_solution_primary     direct
_atom_sites_solution_secondary     difmap
_refine_ls_shift/su_max     0.001
_refine_ls_shift/su_mean     0.000
_refine_diff_density_max     2.287
_refine_diff_density_min     -1.893
_refine_ls_extinction_method     'SHELXTL (Sheldrick, 2008)'
_refine_ls_extinction_coef     0.0050(3)
_refine_ls_extinction_expression
                                  'Fc^*^=kFc[1+0.001xFc^2^\l^3^/sin(2\q)]^-1/4^'
loop_
    _atom_type_symbol
    _atom_type_description
    _atom_type_scat_dispersion_real
    _atom_type_scat_dispersion_imag
    _atom_type_scat_source
    'C' 'C' 0.0033 0.0016
                         'International Tables Vol C Tables 4.2.6.8 and 6.1.1.4'
    'H' 'H' 0.0000 0.0000
                         'International Tables Vol C Tables 4.2.6.8 and 6.1.1.4'
    'O' 'O' 0.0106 0.0060
                         'International Tables Vol C Tables 4.2.6.8 and 6.1.1.4'
    'Cl' 'Cl' 0.1484 0.1585
                         'International Tables Vol C Tables 4.2.6.8 and 6.1.1.4'
    'Pb' 'Pb' -3.3944 10.1111
                         'International Tables Vol C Tables 4.2.6.8 and 6.1.1.4'
_computing_data_collection     'APEX2 (Bruker, 2008)'
_computing_cell_refinement     'SAINT (Bruker, 2008)'
_computing_data_reduction     'SAINT (Bruker, 2008)'
_computing_structure_solution     'SHELXTL (Sheldrick, 2008)'
_computing_structure_refinement     'SHELXTL (Sheldrick, 2008)'
_computing_molecular_graphics     'ORTEP-3 (Farrugia, 1997)'
_computing_publication_material     'SHELXTL (Sheldrick, 2008)'
loop_
    _atom_site_type_symbol
    _atom_site_label
    _atom_site_fract_x
    _atom_site_fract_y
    _atom_site_fract_z
    _atom_site_U_iso_or_equiv
    _atom_site_adp_type
    _atom_site_calc_flag
    _atom_site_refinement_flags
    _atom_site_occupancy
    _atom_site_symmetry_multiplicity
    _atom_site_disorder_assembly
    _atom_site_disorder_group
    Pb Pb1 0.06200(5) 0.80676(3) 0.303842(18) 0.01898(17) Uani d . 1 1 . .
    Pb Pb2 0.55452(5) 1.03175(2) 0.274731(18) 0.01933(17) Uani d . 1 1 . .
    O O3 0.3541(9) 0.9266(5) 0.3789(3) 0.0218(13) Uani d . 1 1 . .
    O O1 0.3892(9) 0.6746(5) 0.3379(4) 0.0225(13) Uani d . 1 1 . .
    O O2 0.0928(10) 0.6826(5) 0.4068(4) 0.0294(15) Uani d . 1 1 . .
    O O4 0.7213(10) 0.9102(5) 0.3742(3) 0.0267(14) Uani d . 1 1 . .
    C C9 0.5436(13) 0.7355(7) 0.6138(5) 0.0172(17) Uani d . 1 1 . .
    C C6 0.5453(14) 0.8489(6) 0.4809(5) 0.0187(18) Uani d . 1 1 . .
    C C8 0.3524(13) 0.7937(6) 0.5872(5) 0.0185(18) Uani d . 1 1 . .
    H H8 0.2240 0.7939 0.6142 0.022 Uiso calc R 1 1 . .
    C C7 0.3522(13) 0.8504(7) 0.5216(5) 0.0190(18) Uani d . 1 1 . .
    H H7 0.2256 0.8890 0.5049 0.023 Uiso calc R 1 1 . .
    C C10 0.7317(13) 0.7385(7) 0.5731(5) 0.0210(19) Uani d . 1 1 . .
    H H10 0.8601 0.7021 0.5904 0.025 Uiso calc R 1 1 . .
    C C5 0.5390(13) 0.8979(6) 0.4063(4) 0.0163(17) Uani d . 1 1 . .
    C C11 0.7360(13) 0.7938(7) 0.5077(5) 0.0185(18) Uani d . 1 1 . .
    H H11 0.8660 0.7944 0.4814 0.022 Uiso calc R 1 1 . .
    O O5 0.7114(9) 0.6137(5) 0.7009(4) 0.0289(15) Uani d . 1 1 . .
    O O6 0.3527(11) 0.6448(6) 0.7080(4) 0.0341(16) Uani d . 1 1 . .
    C C12 0.5354(15) 0.6614(7) 0.6791(5) 0.024(2) Uani d . 1 1 . .
    C C3 0.2855(14) 0.5387(6) 0.5111(5) 0.0192(19) Uani d . 1 1 . .
    H H3 0.1419 0.5653 0.5184 0.023 Uiso calc R 1 1 . .
    C C1 0.2880(13) 0.6461(6) 0.3939(5) 0.0175(18) Uani d . 1 1 . .
    C C4 0.6133(14) 0.5318(6) 0.4382(5) 0.022(2) Uani d . 1 1 . .
    H H4 0.6893 0.5533 0.3973 0.026 Uiso calc R 1 1 . .
    C C2 0.3971(13) 0.5706(6) 0.4485(5) 0.0188(18) Uani d . 1 1 . .
    Cl Cl1 -0.0398(3) 0.5962(2) 0.23077(13) 0.0308(6) Uani d . 1 1 . .
loop_
    _atom_site_aniso_label
    _atom_site_aniso_U_11
    _atom_site_aniso_U_22
    _atom_site_aniso_U_33
    _atom_site_aniso_U_12
    _atom_site_aniso_U_13
    _atom_site_aniso_U_23
    Pb1 0.0220(2) 0.0166(2) 0.0183(3) 0.00318(11) 0.00007(15) 0.00127(12)
    Pb2 0.0310(2) 0.0113(2) 0.0157(3) 0.00216(11) 0.00038(15) 0.00016(12)
    O3 0.026(3) 0.014(3) 0.026(4) 0.002(2) -0.004(3) 0.009(3)
    O1 0.026(3) 0.017(3) 0.024(4) 0.003(2) 0.000(3) 0.003(3)
    O2 0.031(3) 0.030(4) 0.028(4) 0.008(3) 0.003(3) 0.003(3)
    O4 0.033(3) 0.032(4) 0.015(4) 0.003(3) 0.004(3) 0.005(3)
    C9 0.026(4) 0.015(4) 0.011(5) -0.005(3) -0.003(3) -0.003(3)
    C6 0.033(4) 0.006(4) 0.017(5) 0.005(3) 0.001(4) 0.003(3)
    C8 0.022(4) 0.013(4) 0.021(5) -0.003(3) 0.001(4) 0.000(3)
    C7 0.027(4) 0.011(4) 0.020(5) -0.002(3) 0.005(4) -0.005(3)
    C10 0.020(4) 0.021(5) 0.022(5) 0.001(3) 0.000(4) 0.004(4)
    C5 0.029(4) 0.008(4) 0.012(4) -0.003(3) 0.000(3) -0.002(3)
    C11 0.015(4) 0.020(4) 0.020(5) 0.000(3) 0.000(3) 0.000(4)
    O5 0.031(3) 0.026(3) 0.029(4) 0.001(3) -0.005(3) 0.017(3)
    O6 0.038(3) 0.034(4) 0.031(4) -0.002(3) 0.011(3) 0.008(3)
    C12 0.039(5) 0.009(4) 0.024(5) 0.002(4) 0.008(4) -0.003(4)
    C3 0.023(4) 0.010(4) 0.025(5) 0.002(3) -0.002(4) 0.000(3)
    C1 0.029(4) 0.005(4) 0.018(5) 0.000(3) -0.003(4) -0.004(3)
    C4 0.029(4) 0.012(4) 0.025(5) -0.006(3) 0.010(4) -0.002(4)
    C2 0.029(4) 0.006(4) 0.021(5) -0.001(3) -0.006(3) -0.008(3)
    Cl1 0.0314(11) 0.0227(13) 0.0378(16) -0.0032(8) -0.0046(10) -0.0067(10)
_geom_special_details
;
All e.s.d.'s (except the e.s.d. in the dihedral angle between two l.s. planes)
are estimated using the full covariance matrix. The cell e.s.d.'s are taken
into account individually in the estimation of e.s.d.'s in distances, angles
and torsion angles; correlations between e.s.d.'s in cell parameters are only
used when they are defined by crystal symmetry. An approximate (isotropic)
treatment of cell e.s.d.'s is used for estimating e.s.d.'s involving l.s.
planes.
;
loop_
    _geom_bond_atom_site_label_1
    _geom_bond_atom_site_label_2
    _geom_bond_site_symmetry_2
    _geom_bond_distance
    _geom_bond_publ_flag
    Pb1 O2 . 2.407(7) y
    Pb1 O1 . 2.572(6) y
    Pb1 O6 4_575 2.586(6) y
    Pb1 O3 . 2.618(6) y
    Pb1 O4 1_455 2.743(6) y
    Pb1 Cl1 . 2.893(2) y
    Pb2 O5 4_575 2.408(6) y
    Pb2 O4 . 2.516(6) y
    Pb2 O3 . 2.616(6) y
    Pb2 O6 4_575 2.696(7) y
    Pb2 O1 2_655 2.712(6) y
    Pb2 Cl1 2_655 3.010(2) y
    O3 C5 . 1.250(10) ?
    O1 C1 . 1.261(10) ?
    O1 Pb2 2_645 2.712(6) ?
    O2 C1 . 1.276(10) ?
    O4 C5 . 1.268(9) ?
    O4 Pb1 1_655 2.743(6) ?
    C9 C10 . 1.374(11) ?
    C9 C8 . 1.412(12) ?
    C9 C12 . 1.494(12) ?
    C6 C11 . 1.394(12) ?
    C6 C7 . 1.400(11) ?
    C6 C5 . 1.493(12) ?
    C8 C7 . 1.386(13) ?
    C8 H8 . 0.9300 ?
    C7 H7 . 0.9300 ?
    C10 C11 . 1.376(13) ?
    C10 H10 . 0.9300 ?
    C11 H11 . 0.9300 ?
    O5 C12 . 1.252(11) ?
    O5 Pb2 4_576 2.408(6) ?
    O6 C12 . 1.248(11) ?
    O6 Pb1 4_576 2.586(6) ?
    O6 Pb2 4_576 2.696(7) ?
    C3 C4 3_666 1.381(13) ?
    C3 C2 . 1.404(12) ?
    C3 H3 . 0.9300 ?
    C1 C2 . 1.485(12) ?
    C4 C2 . 1.393(12) ?
    C4 C3 3_666 1.381(13) ?
    C4 H4 . 0.9300 ?
    Cl1 Pb2 2_645 3.010(2) ?
loop_
    _geom_angle_atom_site_label_1
    _geom_angle_atom_site_label_2
    _geom_angle_atom_site_label_3
    _geom_angle_site_symmetry_1
    _geom_angle_site_symmetry_3
    _geom_angle
    _geom_angle_publ_flag
    O2 Pb1 O1 . . 52.8(2) ?
    O2 Pb1 O6 . 4_575 129.8(2) ?
    O1 Pb1 O6 . 4_575 77.2(2) ?
    O2 Pb1 O3 . . 83.1(2) ?
    O1 Pb1 O3 . . 73.08(18) ?
    O6 Pb1 O3 4_575 . 77.8(2) ?
    O2 Pb1 O4 . 1_455 86.51(19) ?
    O1 Pb1 O4 . 1_455 136.8(2) ?
    O6 Pb1 O4 4_575 1_455 138.75(19) ?
    O3 Pb1 O4 . 1_455 90.08(19) ?
    O2 Pb1 Cl1 . . 81.44(17) ?
    O1 Pb1 Cl1 . . 74.74(15) ?
    O6 Pb1 Cl1 4_575 . 90.49(16) ?
    O3 Pb1 Cl1 . . 147.46(13) ?
    O4 Pb1 Cl1 1_455 . 117.23(14) ?
    O5 Pb2 O4 4_575 . 81.4(2) ?
    O5 Pb2 O3 4_575 . 105.8(2) ?
    O4 Pb2 O3 . . 51.03(18) ?
    O5 Pb2 O6 4_575 4_575 50.39(19) ?
    O4 Pb2 O6 . 4_575 93.0(2) ?
    O3 Pb2 O6 . 4_575 75.9(2) ?
    O5 Pb2 O1 4_575 2_655 87.3(2) ?
    O4 Pb2 O1 . 2_655 149.49(18) ?
    O3 Pb2 O1 . 2_655 158.89(17) ?
    O6 Pb2 O1 4_575 2_655 101.5(2) ?
    O5 Pb2 Cl1 4_575 2_655 76.61(15) ?
    O4 Pb2 Cl1 . 2_655 78.94(14) ?
    O3 Pb2 Cl1 . 2_655 127.69(14) ?
    O6 Pb2 Cl1 4_575 2_655 126.97(14) ?
    O1 Pb2 Cl1 2_655 2_655 70.88(13) ?
    C5 O3 Pb1 . . 129.5(5) ?
    C5 O3 Pb2 . . 90.4(5) ?
    Pb1 O3 Pb2 . . 100.5(2) ?
    C1 O1 Pb1 . . 89.0(5) ?
    C1 O1 Pb2 . 2_645 122.4(5) ?
    Pb1 O1 Pb2 . 2_645 107.7(2) ?
    C1 O2 Pb1 . . 96.2(5) ?
    C5 O4 Pb2 . . 94.6(5) ?
    C5 O4 Pb1 . 1_655 146.6(5) ?
    Pb2 O4 Pb1 . 1_655 101.2(2) ?
    C10 C9 C8 . . 117.9(8) ?
    C10 C9 C12 . . 120.3(8) ?
    C8 C9 C12 . . 121.4(7) ?
    C11 C6 C7 . . 119.8(8) ?
    C11 C6 C5 . . 120.5(7) ?
    C7 C6 C5 . . 119.6(8) ?
    C7 C8 C9 . . 121.3(8) ?
    C7 C8 H8 . . 119.3 ?
    C9 C8 H8 . . 119.3 ?
    C8 C7 C6 . . 119.1(8) ?
    C8 C7 H7 . . 120.5 ?
    C6 C7 H7 . . 120.5 ?
    C9 C10 C11 . . 122.1(8) ?
    C9 C10 H10 . . 119.0 ?
    C11 C10 H10 . . 119.0 ?
    O3 C5 O4 . . 122.9(8) ?
    O3 C5 C6 . . 118.4(7) ?
    O4 C5 C6 . . 118.7(7) ?
    C10 C11 C6 . . 119.9(8) ?
    C10 C11 H11 . . 120.1 ?
    C6 C11 H11 . . 120.1 ?
    C12 O5 Pb2 . 4_576 99.6(5) ?
    C12 O6 Pb1 . 4_576 151.2(6) ?
    C12 O6 Pb2 . 4_576 86.1(5) ?
    Pb1 O6 Pb2 4_576 4_576 99.3(2) ?
    O6 C12 O5 . . 122.1(9) ?
    O6 C12 C9 . . 119.3(8) ?
    O5 C12 C9 . . 118.5(7) ?
    C4 C3 C2 3_666 . 120.7(8) ?
    C4 C3 H3 3_666 . 119.7 ?
    C2 C3 H3 . . 119.7 ?
    O1 C1 O2 . . 121.9(8) ?
    O1 C1 C2 . . 120.4(7) ?
    O2 C1 C2 . . 117.6(8) ?
    C2 C4 C3 . 3_666 119.9(8) ?
    C2 C4 H4 . . 120.1 ?
    C3 C4 H4 3_666 . 120.1 ?
    C4 C2 C3 . . 119.4(8) ?
    C4 C2 C1 . . 119.8(8) ?
    C3 C2 C1 . . 120.7(7) ?
    Pb1 Cl1 Pb2 . 2_645 92.57(6) ?
loop_
    _geom_torsion_atom_site_label_1
    _geom_torsion_atom_site_label_2
    _geom_torsion_atom_site_label_3
    _geom_torsion_atom_site_label_4
    _geom_torsion_site_symmetry_1
    _geom_torsion_site_symmetry_2
    _geom_torsion_site_symmetry_3
    _geom_torsion_site_symmetry_4
    _geom_torsion
    _geom_torsion_publ_flag
    O2 Pb1 O3 C5 . . . . 53.6(7) ?
    O1 Pb1 O3 C5 . . . . 0.4(6) ?
    O6 Pb1 O3 C5 4_575 . . . -79.7(7) ?
    O4 Pb1 O3 C5 1_455 . . . 140.1(7) ?
    Cl1 Pb1 O3 C5 . . . . -8.4(8) ?
    O2 Pb1 O3 Pb2 . . . . 152.9(2) ?
    O1 Pb1 O3 Pb2 . . . . 99.8(2) ?
    O6 Pb1 O3 Pb2 4_575 . . . 19.6(2) ?
    O4 Pb1 O3 Pb2 1_455 . . . -120.60(19) ?
    Cl1 Pb1 O3 Pb2 . . . . 90.9(3) ?
    O5 Pb2 O3 C5 4_575 . . . 70.4(5) ?
    O4 Pb2 O3 C5 . . . . 5.7(4) ?
    O6 Pb2 O3 C5 4_575 . . . 111.4(5) ?
    O1 Pb2 O3 C5 2_655 . . . -163.2(5) ?
    Cl1 Pb2 O3 C5 2_655 . . . -14.7(5) ?
    O5 Pb2 O3 Pb1 4_575 . . . -60.0(2) ?
    O4 Pb2 O3 Pb1 . . . . -124.7(3) ?
    O6 Pb2 O3 Pb1 4_575 . . . -18.97(19) ?
    O1 Pb2 O3 Pb1 2_655 . . . 66.4(6) ?
    Cl1 Pb2 O3 Pb1 2_655 . . . -145.12(11) ?
    O2 Pb1 O1 C1 . . . . -2.0(5) ?
    O6 Pb1 O1 C1 4_575 . . . 173.1(5) ?
    O3 Pb1 O1 C1 . . . . 92.2(5) ?
    O4 Pb1 O1 C1 1_455 . . . 20.9(6) ?
    Cl1 Pb1 O1 C1 . . . . -92.8(5) ?
    O2 Pb1 O1 Pb2 . . . 2_645 121.8(3) ?
    O6 Pb1 O1 Pb2 4_575 . . 2_645 -63.0(2) ?
    O3 Pb1 O1 Pb2 . . . 2_645 -144.0(2) ?
    O4 Pb1 O1 Pb2 1_455 . . 2_645 144.8(2) ?
    Cl1 Pb1 O1 Pb2 . . . 2_645 31.07(15) ?
    O1 Pb1 O2 C1 . . . . 2.0(4) ?
    O6 Pb1 O2 C1 4_575 . . . -4.1(6) ?
    O3 Pb1 O2 C1 . . . . -72.0(5) ?
    O4 Pb1 O2 C1 1_455 . . . -162.5(5) ?
    Cl1 Pb1 O2 C1 . . . . 79.3(5) ?
    O5 Pb2 O4 C5 4_575 . . . -124.1(5) ?
    O3 Pb2 O4 C5 . . . . -5.6(4) ?
    O6 Pb2 O4 C5 4_575 . . . -74.9(5) ?
    O1 Pb2 O4 C5 2_655 . . . 166.5(4) ?
    Cl1 Pb2 O4 C5 2_655 . . . 158.0(5) ?
    O5 Pb2 O4 Pb1 4_575 . . 1_655 26.4(2) ?
    O3 Pb2 O4 Pb1 . . . 1_655 144.8(3) ?
    O6 Pb2 O4 Pb1 4_575 . . 1_655 75.6(2) ?
    O1 Pb2 O4 Pb1 2_655 . . 1_655 -43.1(5) ?
    Cl1 Pb2 O4 Pb1 2_655 . . 1_655 -51.54(15) ?
    C10 C9 C8 C7 . . . . 1.1(12) ?
    C12 C9 C8 C7 . . . . -171.5(8) ?
    C9 C8 C7 C6 . . . . 0.6(12) ?
    C11 C6 C7 C8 . . . . -2.1(12) ?
    C5 C6 C7 C8 . . . . 172.8(8) ?
    C8 C9 C10 C11 . . . . -1.4(13) ?
    C12 C9 C10 C11 . . . . 171.3(8) ?
    Pb1 O3 C5 O4 . . . . 93.5(9) ?
    Pb2 O3 C5 O4 . . . . -10.5(8) ?
    Pb1 O3 C5 C6 . . . . -87.7(9) ?
    Pb2 O3 C5 C6 . . . . 168.3(6) ?
    Pb2 O4 C5 O3 . . . . 11.0(8) ?
    Pb1 O4 C5 O3 1_655 . . . -107.5(10) ?
    Pb2 O4 C5 C6 . . . . -167.8(6) ?
    Pb1 O4 C5 C6 1_655 . . . 73.7(12) ?
    C11 C6 C5 O3 . . . . 166.2(7) ?
    C7 C6 C5 O3 . . . . -8.6(11) ?
    C11 C6 C5 O4 . . . . -15.0(12) ?
    C7 C6 C5 O4 . . . . 170.3(7) ?
    C9 C10 C11 C6 . . . . 0.0(13) ?
    C7 C6 C11 C10 . . . . 1.8(13) ?
    C5 C6 C11 C10 . . . . -173.0(8) ?
    Pb1 O6 C12 O5 4_576 . . . 88.8(13) ?
    Pb2 O6 C12 O5 4_576 . . . -13.2(9) ?
    Pb1 O6 C12 C9 4_576 . . . -94.5(15) ?
    Pb2 O6 C12 C9 4_576 . . . 163.4(7) ?
    Pb2 O5 C12 O6 4_576 . . . 15.0(10) ?
    Pb2 O5 C12 C9 4_576 . . . -161.6(6) ?
    C10 C9 C12 O6 . . . . -167.9(8) ?
    C8 C9 C12 O6 . . . . 4.6(13) ?
    C10 C9 C12 O5 . . . . 8.9(13) ?
    C8 C9 C12 O5 . . . . -178.7(8) ?
    Pb1 O1 C1 O2 . . . . 3.6(8) ?
    Pb2 O1 C1 O2 2_645 . . . -106.9(8) ?
    Pb1 O1 C1 C2 . . . . -174.6(7) ?
    Pb2 O1 C1 C2 2_645 . . . 75.0(9) ?
    Pb1 O2 C1 O1 . . . . -3.9(9) ?
    Pb1 O2 C1 C2 . . . . 174.4(6) ?
    C3 C4 C2 C3 3_666 . . . 0.8(14) ?
    C3 C4 C2 C1 3_666 . . . -179.8(7) ?
    C4 C3 C2 C4 3_666 . . . -0.8(14) ?
    C4 C3 C2 C1 3_666 . . . 179.8(8) ?
    O1 C1 C2 C4 . . . . 0.5(12) ?
    O2 C1 C2 C4 . . . . -177.7(7) ?
    O1 C1 C2 C3 . . . . 179.9(7) ?
    O2 C1 C2 C3 . . . . 1.7(12) ?
    O2 Pb1 Cl1 Pb2 . . . 2_645 -79.96(15) ?
    O1 Pb1 Cl1 Pb2 . . . 2_645 -26.31(15) ?
    O6 Pb1 Cl1 Pb2 4_575 . . 2_645 50.27(17) ?
    O3 Pb1 Cl1 Pb2 . . . 2_645 -17.5(3) ?
    O4 Pb1 Cl1 Pb2 1_455 . . 2_645 -161.53(15) ?
data_global
_journal_date_recd_electronic     2011-04-14
_journal_date_accepted     2011-05-11
_journal_name_full     'Acta Crystallographica, Section E'
_journal_year     2011
_journal_volume     67
_journal_issue      6
_journal_page_first     m761
_journal_page_last     m761
_journal_paper_category     QM
_journal_coeditor_code     WM2483
_publ_contact_author_name     'Lei Yang'
_publ_contact_author_address
;
The department of physics-chemistry, Henan Polytechnic University ,Jiao Zuo,
 454150, P. R. China
;
_publ_contact_author_email     'xcy78413@tom.com'
_publ_contact_author_fax     ?
_publ_contact_author_phone     ?
_publ_section_title
;
Poly[di-\m~2~-chlorido-tri-\m~2~-terephthalato-tetralead(II)]
;
loop_
    _publ_author_name
    _publ_author_footnote
    _publ_author_address
    'Yang, Lei' .
;
The Department of Physics--Chemistry,
Henan Polytechnic University,
Jiao Zuo 454150
People's Republic of China
;
    'Li, Zhongyue' .
;
The Department of Physics--Chemistry,
Henan Polytechnic University,
Jiao Zuo 454150
People's Republic of China
;
    'Li, Guanghua' .
;
State Key Laboratory of Inorganic Synthesis and Preparative Chemistry,
College of Chemistry,
Jilin University,
Changchun 130012
People's Republic of China
;
_publ_section_synopsis     .
