# Supplementary material for: Poly[di-μ2-chlorido-tri-μ2-terephthalato-tetra­lead(II)]
Source: Acta Crystallogr Sect E Struct Rep Online. 2011 May 20;67(Pt 6):m761. doi: 10.1107/S160053681101779X (PMC3120444; doi:10.1107/S160053681101779X)
Supplement: Supplementary file 2 [file e-67-0m761-Isup2.hkl]

# 
# h,k,l, Fc-squared, Fo-squared, sigma(Fo-squared) and status flag 
# 
data_I
_shelx_title ' z in P2(1)/c' 
_shelx_refln_list_code          4 
_shelx_F_calc_maximum      554.49 
_exptl_crystal_F_000      1228.00 
_reflns_d_resolution_high  0.8404 
 
loop_ 
 _symmetry_equiv_pos_as_xyz 
 'x, y, z' 
 '-x, y+1/2, -z+1/2' 
 '-x, -y, -z' 
 'x, -y-1/2, z-1/2' 
 
_cell_length_a     5.9900 
_cell_length_b    11.8529 
_cell_length_c    18.4737 
_cell_angle_alpha  90.000 
_cell_angle_beta   91.778 
_cell_angle_gamma  90.000 
 
_shelx_F_squared_multiplier     1.000 
 
loop_ 
 _refln_index_h 
 _refln_index_k 
 _refln_index_l 
 _refln_F_squared_calc 
 _refln_F_squared_meas 
 _refln_F_squared_sigma 
 _refln_observed_status 
   1   0   0    18465.19    19520.96    655.37 o 
   2   0   0   141803.70   150960.88   4234.41 o 
   3   0   0     5639.35     5785.73    168.11 o 
   4   0   0     1574.40     1522.01     96.14 o 
   5   0   0     2666.28     2615.95    163.85 o 
   6   0   0    19440.48    19652.52    716.28 o 
   7   0   0      875.16      815.31    161.38 o 
   1   1   0    19200.36    19420.72    587.92 o 
   2   1   0    10529.94    10423.98    200.60 o 
   3   1   0    67637.36    70820.05   1335.59 o 
   4   1   0    23174.63    23540.66    493.43 o 
   5   1   0    10570.40    10426.43    260.40 o 
   6   1   0     7366.90     7181.10    217.18 o 
   7   1   0     1039.09     1126.24    137.00 o 
   0   2   0      182.43      188.60     31.99 o 
   1   2   0   183484.64   209511.41   5841.43 o 
   2   2   0     1961.04     1950.76     57.67 o 
   3   2   0    20654.65    20632.03    402.09 o 
   4   2   0      828.98      876.76     49.86 o 
   5   2   0     4463.65     4680.44    139.06 o 
   6   2   0      591.76      582.01     76.54 o 
   7   2   0    12915.04    14351.00    577.14 o 
   1   3   0      176.80      268.29     30.70 o 
   2   3   0    42848.49    44110.99   1122.89 o 
   3   3   0      162.98      228.88     29.65 o 
   4   3   0    39361.02    40850.04    958.27 o 
   5   3   0      322.50      423.25     52.55 o 
   6   3   0    10062.51    10043.46    346.43 o 
   0   4   0    13816.21    13918.11    414.19 o 
   1   4   0    16625.68    17227.48    407.34 o 
   2   4   0    17572.02    17638.99    389.16 o 
   3   4   0     8864.75     9065.65    234.49 o 
   4   4   0      591.41      680.37     48.46 o 
   5   4   0      127.30      135.52     51.69 o 
   6   4   0     1989.46     2039.23    154.07 o 
   1   5   0      203.02      177.05     23.51 o 
   2   5   0    20423.64    19847.71    440.74 o 
   3   5   0     8837.70     8995.32    238.20 o 
   4   5   0    31420.54    31011.31    743.47 o 
   5   5   0     6250.06     6756.93    229.42 o 
   6   5   0     7681.38     8232.45    369.92 o 
   0   6   0    33897.07    34760.78   1197.28 o 
   1   6   0       26.68       65.07     32.95 o 
   2   6   0    18187.93    18062.10    406.99 o 
   3   6   0      461.13      459.36     57.95 o 
   4   6   0      377.61      482.11     65.69 o 
   5   6   0      961.07     1043.41     92.15 o 
   6   6   0     2981.65     2757.58    193.26 o 
   1   7   0    36848.38    37410.79    813.38 o 
   2   7   0      221.07      276.42     46.59 o 
   3   7   0    79185.26    75860.20   1942.52 o 
   4   7   0      211.69      297.39     64.64 o 
   5   7   0    48450.41    47635.69   1422.55 o 
   6   7   0      489.30      418.93    118.68 o 
   0   8   0    42718.30    43935.88   1505.83 o 
   1   8   0    26802.21    27201.39    603.84 o 
   2   8   0    15536.80    14830.89    383.12 o 
   3   8   0     4259.57     4203.38    188.09 o 
   4   8   0      794.28      742.63     95.46 o 
   5   8   0      793.01      907.26    156.45 o 
   1   9   0        1.09        6.43     42.17 o 
   2   9   0    40856.06    42864.73   1419.82 o 
   3   9   0     1137.11     1076.08    101.44 o 
   4   9   0    48331.70    45858.28   1376.18 o 
   5   9   0      116.81      114.60    108.62 o 
   0  10   0     6585.58     6545.92    352.25 o 
   1  10   0    57833.20    57088.66   1854.29 o 
   2  10   0     3840.60     3960.05    186.56 o 
   3  10   0     7050.66     6348.31    613.64 o 
   4  10   0      112.44       -9.98    140.64 o 
   5  10   0     1488.55     1303.90    167.50 o 
   1  11   0     2991.56     3089.21    195.23 o 
   2  11   0       77.95      169.34    162.64 o 
   3  11   0    24944.67    24924.13   1113.79 o 
   4  11   0      553.79      569.66    169.06 o 
   0  12   0    20152.34    16055.50   1071.03 o 
   1  12   0     2101.60     1810.99    209.96 o 
   2  12   0     8151.38     8285.58    476.28 o 
   3  12   0      312.79      163.84    133.56 o 
   1  13   0       27.29       56.97    135.35 o 
   2  13   0      965.95      874.45    180.18 o 
   0  14   0    22333.35    18371.40   1219.33 o 
  -7   1   1      411.22      675.93    115.72 o 
  -6   1   1    21770.11    22627.00    615.11 o 
  -5   1   1     6052.60     5990.53    166.00 o 
  -4   1   1    51403.96    52082.14   1061.64 o 
  -3   1   1     4643.43     4688.25    127.13 o 
  -2   1   1    31489.35    32292.44    680.35 o 
  -1   1   1     4422.96     4470.98    136.30 o 
   0   1   1     4552.54     4478.20    180.59 o 
   1   1   1     8292.20     8488.36    266.11 o 
   2   1   1    87937.24    92131.05   1627.71 o 
   3   1   1     8167.56     8758.43    180.49 o 
   4   1   1    66235.62    68461.84   1385.16 o 
   5   1   1     7850.97     8003.08    207.21 o 
   6   1   1    17328.49    17860.45    519.62 o 
   7   1   1     1253.91     1270.74    125.98 o 
  -7   2   1     3259.11     3722.58    183.42 o 
  -6   2   1       19.75       43.46     50.01 o 
  -5   2   1     2491.61     2570.17    100.52 o 
  -4   2   1      434.25      407.78     40.32 o 
  -3   2   1    15990.33    16694.49    339.97 o 
  -2   2   1       93.90      145.30     21.99 o 
  -1   2   1    28591.74    29320.65    743.65 o 
   0   2   1     5390.52     5562.49    160.43 o 
   1   2   1    31853.80    31151.56    943.57 o 
   2   2   1     1577.64     1666.01     59.11 o 
   3   2   1     1033.80     1128.59     41.36 o 
   4   2   1     1628.73     1621.17     67.10 o 
   5   2   1     5844.80     5802.60    162.94 o 
   6   2   1     2746.16     2946.04    134.34 o 
   7   2   1     6945.79     6855.28    439.30 o 
  -6   3   1      465.36      431.48     65.84 o 
  -5   3   1    50455.18    52083.86   1218.29 o 
  -4   3   1      410.07      425.27     44.33 o 
  -3   3   1    62799.34    64712.32   1368.24 o 
  -2   3   1      773.06      934.50     82.61 o 
  -1   3   1     1996.78     2306.27     79.45 o 
   0   3   1     5632.38     5709.39    169.00 o 
   1   3   1    34804.76    33571.28    853.12 o 
   2   3   1     3497.35     3681.61    108.07 o 
   3   3   1   116476.24   123373.95   2311.48 o 
   4   3   1      450.97      544.45     89.49 o 
   5   3   1    39342.28    41595.98    931.30 o 
   6   3   1       73.57       31.05     72.12 o 
  -6   4   1     4943.58     4895.55    249.72 o 
  -5   4   1       39.92       14.61     44.26 o 
  -4   4   1    12187.89    12408.56    292.83 o 
  -3   4   1      812.61      955.63     81.97 o 
  -2   4   1   148955.83   154137.38   3861.82 o 
  -1   4   1     9383.95     9502.08    233.99 o 
   0   4   1   180988.61   203030.95   4454.58 o 
   1   4   1     3754.29     4052.87    128.05 o 
   2   4   1    68832.77    69986.12   1477.71 o 
   3   4   1     1043.07     1253.06     72.02 o 
   4   4   1      978.58     1042.82     56.17 o 
   5   4   1     3251.30     3296.87    159.91 o 
   6   4   1    18688.42    19226.98    719.99 o 
  -6   5   1    14472.11    15206.80    597.97 o 
  -5   5   1     3039.05     3182.81    199.70 o 
  -4   5   1    44716.95    45012.53   1057.51 o 
  -3   5   1      262.60      234.66     37.77 o 
  -2   5   1    23445.83    22227.70    583.04 o 
  -1   5   1      598.14      683.99     38.06 o 
   0   5   1     3669.58     3478.55    127.20 o 
   1   5   1     8124.49     8416.14    201.41 o 
   2   5   1    62055.21    59742.16   1272.58 o 
   3   5   1     2600.25     2710.88    149.41 o 
   4   5   1    49125.82    48313.89   1134.39 o 
   5   5   1     1149.83     1296.46    100.15 o 
   6   5   1     4830.79     5327.01    300.27 o 
  -6   6   1        2.35       28.73     91.57 o 
  -5   6   1        0.05      -23.73     53.72 o 
  -4   6   1       22.50       40.69     47.63 o 
  -3   6   1    49887.93    47825.32   1432.70 o 
  -2   6   1      101.23      123.69     32.91 o 
  -1   6   1   181894.94   200760.31   3906.34 o 
   0   6   1     3273.70     3431.62    115.69 o 
   1   6   1   131058.03   140196.98   2951.54 o 
   2   6   1      193.02      183.18     37.32 o 
   3   6   1     3245.70     3173.31    140.50 o 
   4   6   1      553.50      616.93     70.84 o 
   5   6   1     9221.52     9629.17    351.22 o 
   6   6   1      894.27      795.64    123.88 o 
  -6   7   1     1700.16     1779.83    170.42 o 
  -5   7   1    11592.15    11199.78    348.09 o 
  -4   7   1     3806.47     3798.51    158.21 o 
  -3   7   1     6232.12     5729.06    199.38 o 
  -2   7   1     3846.15     4023.53    150.16 o 
  -1   7   1       39.31       57.81     49.44 o 
   0   7   1     2585.24     2545.96     83.95 o 
   1   7   1     9666.43     9665.22    236.97 o 
   2   7   1     3955.06     3913.07    119.08 o 
   3   7   1    22164.39    20543.88    568.27 o 
   4   7   1     5612.44     5540.68    202.02 o 
   5   7   1     6494.26     6675.36    274.10 o 
   6   7   1      592.64      607.95    149.42 o 
  -5   8   1       18.38      -19.88     77.52 o 
  -4   8   1     4186.16     3896.95    187.84 o 
  -3   8   1     6391.39     6092.20    212.29 o 
  -2   8   1    28050.14    28665.57    757.55 o 
  -1   8   1    27288.67    28012.19    618.28 o 
   0   8   1    60839.48    63502.10   1359.66 o 
   1   8   1    28737.50    28695.28    638.78 o 
   2   8   1    13831.69    14313.64    370.29 o 
   3   8   1     2958.16     2964.85    137.76 o 
   4   8   1      104.84      138.95     94.47 o 
   5   8   1       53.67       -6.59     81.73 o 
  -5   9   1      599.35      620.96    115.16 o 
  -4   9   1     1158.06     1023.10    113.88 o 
  -3   9   1     1096.43      983.79     91.38 o 
  -2   9   1      332.48      381.92     74.92 o 
  -1   9   1        2.51       22.15     54.10 o 
   0   9   1      142.26      135.23    101.74 o 
   1   9   1       19.69       91.59     66.81 o 
   2   9   1      800.87      794.76     75.06 o 
   3   9   1     2184.21     2102.82    121.51 o 
   4   9   1      960.45     1285.10    154.66 o 
   5   9   1      835.66      685.28    122.67 o 
  -5  10   1      291.70      133.14    118.80 o 
  -4  10   1     2705.06     2434.13    180.01 o 
  -3  10   1     4630.18     4606.60    240.32 o 
  -2  10   1    31285.14    31470.44    914.62 o 
  -1  10   1    10427.08    11020.72    428.75 o 
   0  10   1    42128.93    41666.34   1185.31 o 
   1  10   1     7179.94     6783.73    331.29 o 
   2  10   1    11545.32    11635.15    399.29 o 
   3  10   1     1846.20     1874.19    297.07 o 
   4  10   1      450.48      491.96    131.95 o 
   5  10   1      118.63      288.43    134.65 o 
  -4  11   1       80.00       48.20    159.68 o 
  -3  11   1    15370.81    15531.15   1073.19 o 
  -2  11   1      462.31      295.34    126.50 o 
  -1  11   1      865.07      730.62    169.01 o 
   0  11   1     1160.90     1070.21    104.15 o 
   1  11   1    10941.90    10183.80    416.09 o 
   2  11   1      611.17      713.88    217.02 o 
   3  11   1    27122.86    28352.85   1515.27 o 
   4  11   1      984.93     1259.91    204.09 o 
  -3  12   1    11975.56    11590.02    998.63 o 
  -2  12   1       25.07       49.76    125.93 o 
  -1  12   1    39734.01    36826.78   3215.11 o 
   0  12   1       84.69      -38.88    126.51 o 
   1  12   1    28455.68    26346.20   1141.94 o 
   2  12   1     1063.08     1038.86    183.49 o 
   3  12   1      978.61     1039.73    314.01 o 
  -2  13   1    10107.83     9128.72    492.63 o 
  -1  13   1      324.04       64.58    134.64 o 
   0  13   1     2643.90     1941.07    229.06 o 
   1  13   1      489.55      615.96    190.81 o 
   2  13   1    32695.35    30191.19   1956.93 o 
   0  14   1    19673.99    17248.23    820.40 o 
  -7   0   2      242.99      174.45     98.43 o 
  -6   0   2      374.17      564.36     96.33 o 
  -5   0   2     1966.86     2003.54    122.72 o 
  -4   0   2    48845.41    49295.29   1427.41 o 
  -3   0   2     8596.08     8843.97    243.16 o 
  -2   0   2   307453.94   331161.06   9214.30 o 
  -1   0   2    12625.49    13445.38    742.79 o 
   1   0   2     3263.72     3259.51    121.76 o 
   2   0   2    48007.61    47465.48   1349.71 o 
   3   0   2    12672.86    12940.50    390.55 o 
   4   0   2    17213.43    17072.88    512.21 o 
   5   0   2     5458.06     5704.06    259.36 o 
   6   0   2    31673.53    32148.78   1453.09 o 
   7   0   2      700.61      663.23    152.70 o 
  -7   1   2     6344.81     6756.90    288.74 o 
  -6   1   2     8165.63     8292.09    258.39 o 
  -5   1   2    25004.33    25937.31    688.56 o 
  -4   1   2     9533.97     9459.63    224.82 o 
  -3   1   2    11734.53    11524.00    240.94 o 
  -2   1   2      329.89      359.98     24.67 o 
  -1   1   2     8050.14     8467.62    295.85 o 
   0   1   2    27196.28    28719.05   1556.03 o 
   1   1   2    81359.91    79281.28   2370.37 o 
   2   1   2    31144.79    30925.18    590.83 o 
   3   1   2    52579.81    54320.23   1028.77 o 
   4   1   2     3783.69     3702.58     99.75 o 
   5   1   2     8328.69     8395.65    214.99 o 
   6   1   2      313.54      290.65     79.58 o 
   7   1   2      672.03      719.96    108.21 o 
  -7   2   2     4620.25     4944.31    217.08 o 
  -6   2   2       29.35      121.48     54.40 o 
  -5   2   2     6717.14     6617.01    191.43 o 
  -4   2   2      168.81      175.60     35.18 o 
  -3   2   2    85869.93    89747.16   1888.60 o 
  -2   2   2      376.54      538.32     72.37 o 
  -1   2   2   207665.38   237427.20   6633.22 o 
   0   2   2    11537.61    12002.19    475.23 o 
   1   2   2    56532.32    51708.75   1873.83 o 
   2   2   2    11259.39    11684.31    288.28 o 
   3   2   2       34.30      107.90     26.33 o 
   4   2   2     5829.68     5722.28    153.46 o 
   5   2   2    25793.11    26053.21    651.93 o 
   6   2   2       70.16       48.21     86.36 o 
   7   2   2    15081.76    15044.35    783.52 o 
  -6   3   2    12987.49    14133.76    409.07 o 
  -5   3   2      299.19      304.44     48.68 o 
  -4   3   2    31441.68    32047.67    759.90 o 
  -3   3   2      710.23      757.53     41.37 o 
  -2   3   2     2722.80     2676.92    115.37 o 
  -1   3   2     3430.76     3501.38     87.28 o 
   0   3   2     1829.98     1796.75     64.85 o 
   1   3   2    23754.63    24482.78    716.62 o 
   2   3   2    66921.91    67339.50   1466.51 o 
   3   3   2      690.28      785.45     42.59 o 
   4   3   2    36249.38    36381.26    750.84 o 
   5   3   2       38.40       96.21     55.42 o 
   6   3   2     3000.37     3616.98    178.95 o 
  -6   4   2      203.18      182.03     73.27 o 
  -5   4   2       19.93       26.13     44.43 o 
  -4   4   2     2434.80     2478.24     96.06 o 
  -3   4   2    14316.07    14571.63    331.58 o 
  -2   4   2    37323.97    38243.32    980.71 o 
  -1   4   2    30230.16    31121.02    722.49 o 
   0   4   2    16637.35    16305.97    379.39 o 
   1   4   2    18956.69    19497.85    468.02 o 
   2   4   2    10469.87    10645.08    292.30 o 
   3   4   2     4640.29     4570.07    125.46 o 
   4   4   2      422.04      551.01     53.86 o 
   5   4   2      254.29      241.07     68.12 o 
   6   4   2     2219.48     2290.57    223.23 o 
  -6   5   2    11792.10    11878.55    410.83 o 
  -5   5   2     4251.64     4214.65    166.58 o 
  -4   5   2    16126.34    16165.73    375.67 o 
  -3   5   2     3339.96     3079.86    106.34 o 
  -2   5   2     3893.71     3804.19    160.91 o 
  -1   5   2     1221.71     1213.89     52.21 o 
   0   5   2     9778.46     9888.15    302.72 o 
   1   5   2     3687.51     3865.58    110.33 o 
   2   5   2    37299.15    36661.84    793.11 o 
   3   5   2    13321.72    13583.19    346.28 o 
   4   5   2    25419.25    24998.92    674.30 o 
   5   5   2     7957.93     7724.34    256.01 o 
   6   5   2     1953.76     2099.39    163.68 o 
  -6   6   2      658.54      947.83    129.62 o 
  -5   6   2      186.87      284.14     70.89 o 
  -4   6   2     3987.80     4084.98    144.90 o 
  -3   6   2      184.05      206.71     50.01 o 
  -2   6   2    30742.98    31376.94    682.71 o 
  -1   6   2      141.70      286.31     67.94 o 
   0   6   2    23743.66    23618.83    523.85 o 
   1   6   2     3193.56     3326.71    103.84 o 
   2   6   2      329.36      383.71     39.33 o 
   3   6   2     4215.41     3986.71    138.38 o 
   4   6   2     4557.17     4352.70    166.91 o 
   5   6   2     2826.01     2897.35    314.64 o 
   6   6   2     4911.01     4869.88    392.66 o 
  -6   7   2      456.97      372.76    155.95 o 
  -5   7   2    42624.48    41768.34   1107.70 o 
  -4   7   2       69.50       23.38     50.56 o 
  -3   7   2    32753.20    30869.03    820.38 o 
  -2   7   2     3095.88     3279.86    130.04 o 
  -1   7   2     1452.03     1558.24     63.56 o 
   0   7   2     5020.46     5077.13    134.32 o 
   1   7   2    83819.21    86630.33   1996.86 o 
   2   7   2        2.25       11.82     34.58 o 
   3   7   2    99204.63    98238.06   2277.85 o 
   4   7   2     1915.55     2113.15    139.75 o 
   5   7   2    23682.46    22918.33    730.75 o 
   6   7   2     2012.17     1913.88    180.25 o 
  -5   8   2      832.71      707.71     93.45 o 
  -4   8   2     5922.75     5675.77    416.42 o 
  -3   8   2    21958.32    20977.87    581.44 o 
  -2   8   2    29496.35    30596.08    805.60 o 
  -1   8   2    28042.17    28474.85    723.56 o 
   0   8   2    16540.17    16676.50    420.08 o 
   1   8   2     5539.72     5455.84    157.53 o 
   2   8   2     1024.01     1048.10     90.64 o 
   3   8   2     5685.37     5824.57    192.04 o 
   4   8   2     6505.22     5996.92    411.58 o 
   5   8   2     5765.01     5034.85    244.37 o 
  -5   9   2       26.46       87.83     79.77 o 
  -4   9   2    40373.54    37984.63   1149.57 o 
  -3   9   2     2621.95     2546.27    142.75 o 
  -2   9   2     5613.81     5507.62    255.05 o 
  -1   9   2     1844.66     2042.93    137.91 o 
   0   9   2    37533.61    37438.92    897.87 o 
   1   9   2      557.76      584.79     59.06 o 
   2   9   2    86383.24    88402.12   2050.08 o 
   3   9   2      794.55      846.17     83.19 o 
   4   9   2    45080.80    42574.90   1532.53 o 
   5   9   2     2027.68     1957.55    378.46 o 
  -5  10   2      762.15      882.46    157.30 o 
  -4  10   2     4107.49     3876.36    224.59 o 
  -3  10   2    29616.95    27962.85   1137.86 o 
  -2  10   2    10466.90    10794.57    362.53 o 
  -1  10   2    44115.12    43289.53   1421.12 o 
   0  10   2     5881.22     5823.50    227.84 o 
   1  10   2    22002.83    21524.28    583.07 o 
   2  10   2      190.64      292.77     73.22 o 
   3  10   2      116.41      176.63     80.45 o 
   4  10   2     2297.14     2342.17    209.04 o 
  -4  11   2     1396.57     1285.85    152.47 o 
  -3  11   2    15324.44    14633.20    553.70 o 
  -2  11   2     2769.93     2399.71    216.78 o 
  -1  11   2      785.88     1075.73    183.66 o 
   0  11   2      174.79      199.16     75.20 o 
   1  11   2    25236.25    23992.51    844.85 o 
   2  11   2       13.41       85.27     85.23 o 
   3  11   2    28030.05    28768.60   2422.63 o 
   4  11   2      594.78      686.16    184.27 o 
  -3  12   2     2032.16     1970.07    218.94 o 
  -2  12   2    23418.19    22718.68    990.24 o 
  -1  12   2     5181.73     4058.70    292.87 o 
   0  12   2    16262.31    14445.71    691.96 o 
   1  12   2     2239.67     2094.01    232.81 o 
   2  12   2     1877.05     1897.94    217.71 o 
   3  12   2      274.36      345.94    203.35 o 
  -2  13   2      913.95      701.72    174.54 o 
  -1  13   2      112.18      -57.05    122.54 o 
   0  13   2      430.25      670.99    382.57 o 
   1  13   2      699.96      669.15    186.02 o 
   2  13   2     5555.59     4992.97    753.21 o 
   0  14   2    21987.65    19005.23   1159.22 o 
  -7   1   3      746.90      837.48     90.82 o 
  -6   1   3    20769.41    21474.98    630.39 o 
  -5   1   3     3556.72     3706.66    136.77 o 
  -4   1   3    30940.80    30687.85    666.79 o 
  -3   1   3     7235.39     7176.78    170.24 o 
  -2   1   3     2872.24     3013.52     77.84 o 
  -1   1   3      558.25      720.02    102.44 o 
   1   1   3     1941.58     2053.64    103.60 o 
   2   1   3   105773.23   109488.08   2351.94 o 
   3   1   3    10845.09    10441.68    228.21 o 
   4   1   3    44431.48    44796.89    984.84 o 
   5   1   3     5058.98     5228.98    165.78 o 
   6   1   3     2605.43     2749.06    160.25 o 
   7   1   3      769.92      781.99    112.15 o 
  -7   2   3      448.01      490.86     95.29 o 
  -6   2   3       25.46       45.54     53.41 o 
  -5   2   3     5241.03     5483.32    166.56 o 
  -4   2   3      291.76      318.73     44.78 o 
  -3   2   3    38628.88    40124.34    856.57 o 
  -2   2   3      488.35      551.36     28.22 o 
  -1   2   3    41753.60    44118.71   1377.97 o 
   0   2   3        2.71      128.62     27.58 o 
   1   2   3     5303.16     5196.86    171.16 o 
   2   2   3    16347.50    16453.78    410.61 o 
   3   2   3     3475.16     3533.25     89.47 o 
   4   2   3     9284.94     9160.42    227.24 o 
   5   2   3    19355.16    19792.17    505.83 o 
   6   2   3      803.17      983.73    103.90 o 
  -6   3   3      369.45      450.97     68.26 o 
  -5   3   3    38449.70    39718.37    943.10 o 
  -4   3   3      250.96      314.96     42.45 o 
  -3   3   3    28001.07    28790.22    625.16 o 
  -2   3   3    14609.16    15298.11    314.29 o 
  -1   3   3    29144.59    31128.18    789.55 o 
   0   3   3     1588.04     1948.33     69.57 o 
   1   3   3   279437.38   298370.69   7478.53 o 
   2   3   3      280.91      334.92     30.72 o 
   3   3   3   103374.30   105645.87   1990.39 o 
   4   3   3      570.06      672.58     42.15 o 
   5   3   3    11809.84    12244.08    370.87 o 
   6   3   3     3912.81     4216.82    254.74 o 
  -6   4   3      420.68      509.15     77.78 o 
  -5   4   3     4616.83     4630.91    154.66 o 
  -4   4   3    41543.51    42291.89    994.00 o 
  -3   4   3     9691.11     9754.70    231.85 o 
  -2   4   3   176690.31   189859.66   4317.46 o 
  -1   4   3      638.03      669.75     35.80 o 
   0   4   3   151606.52   163060.83   3923.94 o 
   1   4   3      972.65     1128.73     83.95 o 
   2   4   3      211.80      492.83     80.82 o 
   3   4   3     6325.92     6226.28    153.29 o 
   4   4   3    26181.00    26380.49    656.62 o 
   5   4   3    13643.52    13738.20    414.46 o 
   6   4   3    21799.90    21691.45   1059.41 o 
  -6   5   3    18500.39    19488.96    683.85 o 
  -5   5   3      566.18      660.57     77.57 o 
  -4   5   3    19953.25    20077.55    457.93 o 
  -3   5   3      778.29      951.32     82.77 o 
  -2   5   3      249.44      292.65     27.83 o 
  -1   5   3    13446.97    13915.48    337.93 o 
   0   5   3    43866.61    43277.87   1071.19 o 
   1   5   3    21146.71    22533.65    500.94 o 
   2   5   3    83262.48    84389.80   1949.25 o 
   3   5   3     1101.36     1132.46     75.11 o 
   4   5   3    25909.67    24636.94    759.59 o 
   5   5   3     3739.48     4136.57    167.28 o 
   6   5   3       19.95      -56.36     85.71 o 
  -6   6   3      627.11      690.77    104.31 o 
  -5   6   3    11993.88    11387.86    347.77 o 
  -4   6   3     1234.51     1214.65     78.84 o 
  -3   6   3    78741.59    77533.17   1797.29 o 
  -2   6   3       26.72       29.62     25.90 o 
  -1   6   3   156768.25   172690.67   3375.03 o 
   0   6   3     5418.23     5058.47    153.56 o 
   1   6   3    26181.18    27071.43    601.20 o 
   2   6   3     5355.62     5392.81    150.63 o 
   3   6   3     4297.39     4135.67    163.13 o 
   4   6   3     8005.86     7826.77    309.44 o 
   5   6   3    25194.80    24986.18    779.94 o 
   6   6   3      453.78      429.04    115.25 o 
  -6   7   3     1355.17     1666.44    178.57 o 
  -5   7   3     7036.62     6854.18    241.90 o 
  -4   7   3     1031.26      959.16     91.43 o 
  -3   7   3      184.72      205.68     56.65 o 
  -2   7   3      643.70      654.47     55.38 o 
  -1   7   3     2114.65     2164.23    111.73 o 
   0   7   3    21176.14    20980.65    476.30 o 
   1   7   3    14335.11    14847.08    351.13 o 
   2   7   3     9062.51     8955.36    230.48 o 
   3   7   3    20392.31    19839.44    505.52 o 
   4   7   3      315.54      198.87     82.13 o 
   5   7   3     2610.27     2673.79    166.99 o 
   6   7   3       73.32       96.29     90.31 o 
  -5   8   3      793.99      835.09     98.56 o 
  -4   8   3    11954.79    10965.57    713.50 o 
  -3   8   3    11433.05    10486.56    330.61 o 
  -2   8   3    33343.38    33658.14    958.37 o 
  -1   8   3    20878.96    21623.54    624.29 o 
   0   8   3    21090.04    20747.74    476.68 o 
   1   8   3    20952.95    20894.67    480.79 o 
   2   8   3     4795.21     4941.43    172.57 o 
   3   8   3     2848.92     2988.98    131.64 o 
   4   8   3     5834.43     5108.22    569.68 o 
   5   8   3     2411.05     2182.85    191.97 o 
  -5   9   3      339.58      283.53     94.99 o 
  -4   9   3      943.87      805.05    114.62 o 
  -3   9   3      652.69      650.78     88.59 o 
  -2   9   3     1249.17     1227.03     98.13 o 
  -1   9   3      170.60      145.80     73.93 o 
   0   9   3      266.14      245.19     50.67 o 
   1   9   3      329.15      383.74     72.34 o 
   2   9   3      616.90      674.91     77.58 o 
   3   9   3     1476.37     1479.71    117.34 o 
   4   9   3      568.23      424.58    128.83 o 
   5   9   3     1436.87     1440.83    177.67 o 
  -4  10   3    10126.83     9000.89    410.49 o 
  -3  10   3     3896.95     4099.21    221.75 o 
  -2  10   3    41433.87    40894.95   1345.31 o 
  -1  10   3    10856.84    10859.94    419.24 o 
   0  10   3    27500.50    28048.47    820.80 o 
   1  10   3     8078.72     8541.90    275.61 o 
   2  10   3     2433.95     2471.85    124.45 o 
   3  10   3     5235.26     5527.55    260.15 o 
   4  10   3     4194.92     3933.61    266.61 o 
  -4  11   3       22.28        9.00    104.48 o 
  -3  11   3     5055.42     5137.56    868.03 o 
  -2  11   3      876.06      780.06    155.80 o 
  -1  11   3     4243.50     4002.24    220.40 o 
   0  11   3     3317.62     3091.10    282.26 o 
   1  11   3    28063.57    27425.79   1701.26 o 
   2  11   3     1133.52     1108.17    119.32 o 
   3  11   3    25762.92    27505.71   1788.06 o 
   4  11   3      127.21      258.86    169.63 o 
  -3  12   3    19739.39    18719.13   1232.45 o 
  -2  12   3      122.10      321.72    140.30 o 
  -1  12   3    33698.36    30486.19   1282.68 o 
   0  12   3     1512.82     1344.10    192.28 o 
   1  12   3     5971.02     5861.37    378.14 o 
   2  12   3     5918.23     5827.50    482.72 o 
   3  12   3     1657.15     1793.44    233.11 o 
  -2  13   3       15.15      -33.22    307.84 o 
  -1  13   3     3184.93     2740.09    257.35 o 
   0  13   3    26397.63    23941.25   1059.28 o 
   1  13   3      102.58      196.18    153.66 o 
   2  13   3    49599.93    46795.16   2847.93 o 
  -7   0   4     2093.56     2397.18    268.80 o 
  -6   0   4     7562.69     7267.99    352.35 o 
  -5   0   4     6353.54     6119.64    295.86 o 
  -4   0   4    99954.43    97406.38   3063.70 o 
  -3   0   4     3807.90     4086.48    158.77 o 
  -2   0   4   196431.45   197204.33   6918.70 o 
  -1   0   4      726.25      821.72     71.88 o 
   1   0   4    25816.31    23478.26   1632.32 o 
   2   0   4      285.24      481.98     53.70 o 
   3   0   4    26365.25    27571.40    805.65 o 
   4   0   4    48275.01    50770.00   1457.15 o 
   5   0   4     2797.23     2773.44    211.08 o 
   6   0   4    37170.99    38286.59   1728.33 o 
  -7   1   4    10194.62    10330.29    345.16 o 
  -6   1   4     3899.55     3979.88    163.62 o 
  -5   1   4     6878.68     6891.76    230.36 o 
  -4   1   4       21.31       48.91     29.59 o 
  -3   1   4     1603.02     1667.21     60.12 o 
  -2   1   4    13407.99    13365.16    310.38 o 
  -1   1   4    62836.10    63645.21   2414.37 o 
   1   1   4    68538.19    70024.04   3445.84 o 
   2   1   4    10850.35    10401.34    242.96 o 
   3   1   4    20761.66    21426.23    448.01 o 
   4   1   4      358.00      483.44     38.73 o 
   5   1   4        3.38      -44.79     47.07 o 
   6   1   4     5694.64     6238.05    263.79 o 
  -6   2   4     2032.96     2033.02    113.88 o 
  -5   2   4    18101.45    18469.04    485.81 o 
  -4   2   4       42.00       53.00     33.13 o 
  -3   2   4   115913.36   121826.23   2559.44 o 
  -2   2   4    12589.05    12938.91    332.79 o 
  -1   2   4   100135.62   107640.06   3326.88 o 
   0   2   4    40901.92    42143.00   1620.35 o 
   1   2   4    13512.31    13675.62    401.45 o 
   2   2   4    26316.34    26602.31    649.42 o 
   3   2   4    22976.39    22638.95    443.00 o 
   4   2   4     3225.13     3297.73    115.39 o 
   5   2   4    30891.95    30701.63    853.96 o 
   6   2   4        1.03       93.21     90.78 o 
  -6   3   4    13589.36    14194.13    440.10 o 
  -5   3   4      504.54      616.03     59.50 o 
  -4   3   4     6431.72     6277.69    180.58 o 
  -3   3   4     3758.68     3836.95    104.14 o 
  -2   3   4     1948.96     2002.50     57.70 o 
  -1   3   4     2352.02     2460.17     89.38 o 
   0   3   4   107304.06   107405.47   2889.20 o 
   1   3   4     2695.31     3038.06    116.09 o 
   2   3   4    55742.67    55725.47   1459.17 o 
   3   3   4      243.85      367.90     35.07 o 
   4   3   4    14785.15    15179.45    335.29 o 
   5   3   4     1921.65     1693.04     99.99 o 
   6   3   4      100.89      110.27    102.24 o 
  -6   4   4      704.20      849.37     85.43 o 
  -5   4   4     3250.30     3319.55    126.10 o 
  -4   4   4    11428.62    11977.91    311.53 o 
  -3   4   4    10289.60    10366.70    246.26 o 
  -2   4   4    18421.54    18295.48    404.61 o 
  -1   4   4    30464.44    30606.13    760.35 o 
   0   4   4    16047.12    16215.88    381.08 o 
   1   4   4     9954.32     9838.65    259.36 o 
   2   4   4       64.71      131.33     32.92 o 
   3   4   4      476.28      478.37     38.54 o 
   4   4   4     3673.08     3920.56    126.97 o 
   5   4   4     2432.54     2568.30    127.65 o 
   6   4   4     7470.22     7024.13    384.89 o 
  -6   5   4    13633.76    14491.14    487.79 o 
  -5   5   4    12568.70    12510.54    335.75 o 
  -4   5   4    15637.94    15509.71    363.68 o 
  -3   5   4     4270.80     4227.80    123.81 o 
  -2   5   4      507.66      538.31     46.88 o 
  -1   5   4       29.77      128.03     45.89 o 
   0   5   4    19147.95    20309.20    520.16 o 
   1   5   4    17074.15    17484.53    416.78 o 
   2   5   4    46155.31    46621.67   1099.04 o 
   3   5   4    14756.18    13852.80    340.03 o 
   4   5   4     9817.58     9457.45    273.79 o 
   5   5   4     6320.25     6418.48    224.78 o 
   6   5   4     1202.28     1581.79    226.39 o 
  -6   6   4     1496.65     1581.21    130.42 o 
  -5   6   4      353.34      302.80     88.63 o 
  -4   6   4     9336.96     9643.19    267.64 o 
  -3   6   4     1040.93     1079.28     66.68 o 
  -2   6   4    11571.28    11220.75    289.65 o 
  -1   6   4     3914.65     4088.20    119.75 o 
   0   6   4     9956.35    10481.65    276.08 o 
   1   6   4    18258.21    18932.41    432.78 o 
   2   6   4     1071.83     1123.90     65.08 o 
   3   6   4     8376.33     8033.79    235.93 o 
   4   6   4     6420.88     6130.22    223.11 o 
   5   6   4     1902.35     1970.00    132.47 o 
   6   6   4     4098.30     3800.51    334.06 o 
  -6   7   4       62.14      174.31     94.04 o 
  -5   7   4    22695.75    22801.32    719.94 o 
  -4   7   4     2568.37     2406.85    112.31 o 
  -3   7   4      728.49      802.83     73.02 o 
  -2   7   4     6120.17     5825.82    173.09 o 
  -1   7   4    39043.75    41208.97    938.00 o 
   0   7   4     2517.75     2384.27    124.81 o 
   1   7   4   101492.43   106795.38   2463.41 o 
   2   7   4     1808.42     1958.59    127.63 o 
   3   7   4    61623.71    60992.95   1599.76 o 
   4   7   4     5723.03     5481.60    214.35 o 
   5   7   4     3875.96     3843.77    206.73 o 
   6   7   4     3927.84     3972.35    252.39 o 
  -5   8   4     7176.53     6803.86    250.28 o 
  -4   8   4    19090.28    16897.28    567.31 o 
  -3   8   4    15303.17    14602.53    525.87 o 
  -2   8   4    17026.92    16973.45    511.12 o 
  -1   8   4     9141.92     9333.22    243.90 o 
   0   8   4      543.09      608.72     56.70 o 
   1   8   4     1089.46     1063.87     68.80 o 
   2   8   4     6572.83     6810.92    218.73 o 
   3   8   4    15207.92    14202.31    433.30 o 
   4   8   4    11909.71    11294.57    664.54 o 
   5   8   4     9756.74     9566.24    456.90 o 
  -5   9   4      790.41      682.41    108.49 o 
  -4   9   4     9489.67     8551.96    367.19 o 
  -3   9   4    10165.17     9647.90    379.53 o 
  -2   9   4     4186.85     4320.37    184.03 o 
  -1   9   4     7872.88     7919.23    368.40 o 
   0   9   4    73107.26    76682.37   1777.75 o 
   1   9   4      271.14      279.53     53.85 o 
   2   9   4    79581.55    81937.38   1924.07 o 
   3   9   4     5011.04     4712.20    264.53 o 
   4   9   4    12345.42    12100.90    448.48 o 
   5   9   4     6671.59     6829.92    370.57 o 
  -4  10   4     9796.92     8874.72    378.58 o 
  -3  10   4    29112.79    27532.11    938.69 o 
  -2  10   4     2662.67     2646.30    171.66 o 
  -1  10   4    34885.75    33228.11   1106.54 o 
   0  10   4      518.40      444.63     77.68 o 
   1  10   4      868.41      953.82     87.02 o 
   2  10   4     4338.67     4322.46    183.52 o 
   3  10   4     8921.15     8986.96    362.38 o 
   4  10   4     5411.50     5065.32    261.63 o 
  -4  11   4     2464.70     2258.31    180.24 o 
  -3  11   4      522.85      461.16    153.05 o 
  -2  11   4     4431.83     4252.30    287.71 o 
  -1  11   4    12573.28    12750.26    485.42 o 
   0  11   4      519.67      400.62    110.41 o 
   1  11   4    34101.35    34001.45   1390.72 o 
   2  11   4      863.97      842.68    149.39 o 
   3  11   4    22721.20    22627.33   1063.92 o 
   4  11   4     4235.05     4323.38    302.34 o 
  -3  12   4     1371.58     1482.39    198.72 o 
  -2  12   4    12530.65    12330.66    747.13 o 
  -1  12   4     5787.33     5549.40    346.17 o 
   0  12   4    12337.10    11357.26    567.33 o 
   1  12   4     7243.83     6302.96    560.79 o 
   2  12   4      161.50      127.80    228.50 o 
   3  12   4      301.52      424.09    184.44 o 
  -2  13   4       46.84       78.41    138.28 o 
  -1  13   4        8.71      226.01    142.82 o 
   0  13   4     3228.56     3348.71    359.58 o 
   1  13   4     1901.46     1874.03    294.95 o 
   2  13   4     8464.00     7693.85    694.11 o 
  -6   1   5    16347.81    16118.95    489.73 o 
  -5   1   5     6417.93     6441.17    220.33 o 
  -4   1   5     9327.64     9396.88    235.26 o 
  -3   1   5     5032.83     4946.01    132.10 o 
  -2   1   5    13642.15    13435.43    343.80 o 
  -1   1   5      378.68      491.46     41.06 o 
   1   1   5     5494.13     4964.06    258.77 o 
   2   1   5   111748.60   114449.65   3440.21 o 
   3   1   5    32099.71    33199.88    603.83 o 
   4   1   5    20945.11    21415.02    494.28 o 
   5   1   5     5194.96     5276.80    193.82 o 
   6   1   5        2.47      130.23     75.73 o 
  -6   2   5      615.40      625.52     81.66 o 
  -5   2   5    15345.66    15120.06    406.54 o 
  -4   2   5     2750.92     2845.61    107.49 o 
  -3   2   5    19201.54    19013.97    441.56 o 
  -2   2   5       16.28       71.74     24.39 o 
  -1   2   5    13889.66    13135.76    431.20 o 
   0   2   5    26940.52    27153.45   1054.56 o 
   1   2   5     5133.52     4964.84    163.62 o 
   2   2   5    25940.17    25445.21    627.47 o 
   3   2   5    22929.44    22880.60    482.46 o 
   4   2   5     6721.22     6648.32    228.72 o 
   5   2   5    16400.16    16167.46    477.32 o 
   6   2   5      156.11      105.27     94.98 o 
  -6   3   5       10.06        9.70     60.81 o 
  -5   3   5    17642.21    17815.93    474.09 o 
  -4   3   5    10713.61    10662.95    296.08 o 
  -3   3   5     1268.00     1344.70     72.70 o 
  -2   3   5    20668.32    20995.54    484.45 o 
  -1   3   5   114562.10   123887.92   2724.35 o 
   0   3   5     9463.11     9868.33    294.39 o 
   1   3   5   176007.20   184013.28   5600.81 o 
   2   3   5     5162.30     5375.22    163.31 o 
   3   3   5    41503.09    41676.43    928.62 o 
   4   3   5    13775.72    14184.67    316.30 o 
   5   3   5       22.42       81.42     67.45 o 
   6   3   5    11106.71    10855.95    496.12 o 
  -6   4   5    10799.24    10873.49    356.29 o 
  -5   4   5     8711.12     8655.94    245.19 o 
  -4   4   5    67185.61    70007.09   1624.06 o 
  -3   4   5     7493.72     7665.62    191.55 o 
  -2   4   5   103906.21   110986.57   2275.41 o 
  -1   4   5    11701.84    12328.17    323.53 o 
   0   4   5    27705.17    29927.66    834.55 o 
   1   4   5    37978.52    37921.70    918.55 o 
   2   4   5    27738.22    28595.30    649.64 o 
   3   4   5    19335.69    18390.02    476.12 o 
   4   4   5    59918.82    60519.30   1461.72 o 
   5   4   5      837.87      888.36    131.87 o 
   6   4   5    19833.54    19791.07    825.17 o 
  -6   5   5    12408.25    12922.74    487.69 o 
  -5   5   5      247.92      278.86     58.35 o 
  -4   5   5       82.36      140.63     48.66 o 
  -3   5   5     9506.41     9172.87    227.63 o 
  -2   5   5    33256.14    33304.70    722.53 o 
  -1   5   5    18882.73    18772.15    440.94 o 
   0   5   5   123497.52   143684.92   3482.11 o 
   1   5   5     3242.50     3256.33    119.45 o 
   2   5   5    30627.32    31267.00    714.18 o 
   3   5   5     2422.88     2469.64    107.34 o 
   4   5   5      998.17     1132.90     80.78 o 
   5   5   5    17889.14    17860.41    473.57 o 
   6   5   5     5350.51     6071.81    426.73 o 
  -6   6   5     3735.23     3551.79    242.73 o 
  -5   6   5    24020.22    24533.93    765.66 o 
  -4   6   5      437.94      411.01     53.46 o 
  -3   6   5    94520.38    95109.56   2022.89 o 
  -2   6   5     2442.76     2145.64     91.05 o 
  -1   6   5    42239.30    42687.46    969.73 o 
   0   6   5    28989.43    31319.10    746.74 o 
   1   6   5     5577.05     5886.32    164.78 o 
   2   6   5    32084.90    33484.04    814.23 o 
   3   6   5    38700.77    36075.80   1331.54 o 
   4   6   5     1185.35     1280.30    103.46 o 
   5   6   5    31096.65    30646.23    940.91 o 
   6   6   5       65.46      224.16    157.95 o 
  -6   7   5      474.36      674.03    114.21 o 
  -5   7   5     1329.09     1444.36    136.60 o 
  -4   7   5      831.66      818.07     75.57 o 
  -3   7   5     2058.37     1910.84     91.36 o 
  -2   7   5     5605.08     5172.23    160.08 o 
  -1   7   5    22714.38    23160.10    543.04 o 
   0   7   5     8090.04     8629.38    240.29 o 
   1   7   5    20711.08    20070.68    466.49 o 
   2   7   5     4669.72     4737.52    148.62 o 
   3   7   5     2214.73     2144.74    128.77 o 
   4   7   5       93.76      158.47    119.99 o 
   5   7   5       19.02       97.71    102.10 o 
  -5   8   5     1160.61     1400.00    114.43 o 
  -4   8   5    14709.03    12961.74    423.00 o 
  -3   8   5    19582.93    18173.95    553.69 o 
  -2   8   5    32283.81    31074.96    891.95 o 
  -1   8   5    30243.52    31239.90    796.22 o 
   0   8   5     9092.60     9965.87    254.05 o 
   1   8   5    12909.30    13030.65    347.87 o 
   2   8   5      181.81      144.99     62.29 o 
   3   8   5      270.74      437.31     95.06 o 
   4   8   5    10347.30    10537.08    717.34 o 
   5   8   5     2584.89     2639.20    301.63 o 
  -5   9   5      129.23      200.68     92.53 o 
  -4   9   5      423.32      512.00     93.78 o 
  -3   9   5      264.90      338.25     92.22 o 
  -2   9   5       56.17       -1.24     59.62 o 
  -1   9   5       81.76      118.88     59.94 o 
   0   9   5     1189.10     1406.05     80.15 o 
   1   9   5     1221.83     1224.54     79.00 o 
   2   9   5      498.05      521.06     79.71 o 
   3   9   5     2102.33     2149.80    163.66 o 
   4   9   5       13.11       47.58     99.85 o 
   5   9   5     1087.90      905.06    173.32 o 
  -4  10   5    15191.56    14392.24    475.94 o 
  -3  10   5     5129.17     5513.31    351.64 o 
  -2  10   5    32434.25    30464.11   1025.22 o 
  -1  10   5    13649.67    13448.65    496.64 o 
   0  10   5     7577.20     8079.64    223.70 o 
   1  10   5    11969.46    12070.31    343.45 o 
   2  10   5     1203.44     1295.90    119.45 o 
   3  10   5     1260.74     1327.13    146.93 o 
   4  10   5    10643.53    10137.18    413.89 o 
  -4  11   5      892.72      866.00    115.75 o 
  -3  11   5      390.03      548.10    145.33 o 
  -2  11   5     4739.14     4306.80    285.81 o 
  -1  11   5    21665.82    20124.78    711.41 o 
   0  11   5      878.35      978.97    116.57 o 
   1  11   5    38946.63    39030.36   1017.44 o 
   2  11   5      337.13      573.36    139.14 o 
   3  11   5     9691.57     9653.84    492.55 o 
   4  11   5     3189.50     3667.37    236.28 o 
  -3  12   5    26135.81    25083.01   1999.14 o 
  -2  12   5      892.27      602.14    269.41 o 
  -1  12   5    10370.45     9838.25    504.58 o 
   0  12   5     8302.90     8058.31    443.95 o 
   1  12   5     1358.62     1680.25    245.33 o 
   2  12   5     8666.14     8794.57    407.89 o 
   3  12   5    14231.92    13249.34    558.05 o 
  -2  13   5    11809.73    10708.72    546.71 o 
  -1  13   5     4036.25     3853.29    291.15 o 
   0  13   5    31925.23    30566.71   1301.00 o 
   1  13   5      432.60      392.35    163.52 o 
   2  13   5    25287.33    23546.27   1542.12 o 
  -6   0   6    21766.23    22170.94   1469.40 o 
  -5   0   6     6971.32     6751.03    326.32 o 
  -4   0   6    97104.38    93406.28   2942.56 o 
  -3   0   6     6042.27     6220.44    229.06 o 
  -2   0   6   141953.72   139012.61   5331.33 o 
  -1   0   6    35054.21    33165.73   1793.21 o 
   1   0   6    43823.30    33884.10   2372.22 o 
   2   0   6    55407.47    55576.15   1885.64 o 
   3   0   6     7598.57     7510.36    245.43 o 
   4   0   6    74914.68    75012.11   2563.74 o 
   5   0   6      295.01      299.17    108.32 o 
   6   0   6    17072.53    18372.93    892.27 o 
  -6   1   6       25.89       21.43     58.74 o 
  -5   1   6       74.04       32.80     48.54 o 
  -4   1   6     6681.98     6540.10    174.92 o 
  -3   1   6    10758.73     9855.43    241.76 o 
  -2   1   6    48549.33    46736.19   1148.76 o 
  -1   1   6    65718.48    61944.24   1686.73 o 
   0   1   6     8888.50     8484.38    487.91 o 
   1   1   6    42383.33    37673.94   3931.85 o 
   2   1   6     4808.21     5252.64    159.32 o 
   3   1   6      897.72      971.78     43.31 o 
   4   1   6     8695.04     8372.51    271.00 o 
   5   1   6     6267.22     6509.54    263.37 o 
   6   1   6    12851.72    13714.55    493.39 o 
  -6   2   6     2175.41     2313.16    123.72 o 
  -5   2   6    25642.13    25030.55    718.61 o 
  -4   2   6      283.07      446.60     63.09 o 
  -3   2   6    67970.85    67058.34   1643.57 o 
  -2   2   6    32238.41    30980.77    770.86 o 
  -1   2   6    36896.71    36060.38    992.83 o 
   0   2   6    55817.18    54964.91   1745.08 o 
   1   2   6     2741.70     2318.74    157.25 o 
   2   2   6    30916.92    30623.12    806.34 o 
   3   2   6    42282.70    41881.98    867.62 o 
   4   2   6      368.43      330.27     51.17 o 
   5   2   6    30772.10    31658.15    883.15 o 
   6   2   6     2732.98     2380.18    195.64 o 
  -6   3   6     3990.48     4159.00    179.17 o 
  -5   3   6     1430.24     1456.37     86.16 o 
  -4   3   6        1.19       14.14     38.76 o 
  -3   3   6     9717.39     9276.24    231.21 o 
  -2   3   6    12182.84    11904.18    315.87 o 
  -1   3   6      509.85      576.92     49.03 o 
   0   3   6   101327.86   110909.20   6514.32 o 
   1   3   6     1484.49     1508.97     78.20 o 
   2   3   6    27830.59    26144.93    745.03 o 
   3   3   6     2196.64     2138.23     81.16 o 
   4   3   6     4240.38     4424.20    135.30 o 
   5   3   6     6166.68     6378.91    266.70 o 
   6   3   6      482.27      617.40    127.06 o 
  -6   4   6     2447.58     2315.59    131.88 o 
  -5   4   6     3625.55     3781.41    146.31 o 
  -4   4   6     9684.87     9531.91    275.12 o 
  -3   4   6    14608.07    15372.53    458.65 o 
  -2   4   6    15982.90    16007.69    350.09 o 
  -1   4   6    34427.06    35380.20    802.06 o 
   0   4   6     8855.29     9048.75    278.78 o 
   1   4   6    11476.34    12032.89    571.90 o 
   2   4   6     1106.38     1218.39     71.34 o 
   3   4   6      299.14      254.07     47.36 o 
   4   4   6     9926.37     9658.47    279.27 o 
   5   4   6     6044.03     5926.56    260.56 o 
   6   4   6     5155.53     4980.90    299.84 o 
  -6   5   6     3999.00     4745.58    240.17 o 
  -5   5   6     1993.71     2182.89    112.56 o 
  -4   5   6     1094.77     1279.85     81.13 o 
  -3   5   6     1425.71     1484.27     73.29 o 
  -2   5   6     4786.32     4944.52    130.74 o 
  -1   5   6     2652.93     2719.25    149.41 o 
   0   5   6    26447.27    27351.61    691.84 o 
   1   5   6    12184.25    11322.80    347.80 o 
   2   5   6    33030.38    33010.48    753.62 o 
   3   5   6    23886.99    23652.29    608.56 o 
   4   5   6     6930.55     7294.94    250.37 o 
   5   5   6     2464.13     2286.24    194.80 o 
   6   5   6      761.02      824.30    200.81 o 
  -6   6   6     3738.42     3891.25    222.30 o 
  -5   6   6      215.57      417.41     97.11 o 
  -4   6   6     7891.85     8040.37    248.78 o 
  -3   6   6      104.95      116.75     43.89 o 
  -2   6   6     6476.08     6086.87    213.39 o 
  -1   6   6     7149.23     6982.32    208.84 o 
   0   6   6     3516.87     3937.09    137.29 o 
   1   6   6     2486.59     2272.87    142.78 o 
   2   6   6    18167.44    19012.94    489.91 o 
   3   6   6     5678.10     5112.12    268.29 o 
   4   6   6     7946.14     8284.60    283.31 o 
   5   6   6       11.63       30.73    112.62 o 
   6   6   6     1440.12     1753.26    257.89 o 
  -5   7   6     7993.92     8292.69    349.52 o 
  -4   7   6    11055.88    11004.32    307.10 o 
  -3   7   6     6828.29     6534.66    193.60 o 
  -2   7   6     4249.42     4132.37    149.64 o 
  -1   7   6    70965.73    73433.21   1647.87 o 
   0   7   6       74.64       79.13     51.96 o 
   1   7   6    88765.08    90917.58   2364.91 o 
   2   7   6    12530.78    12707.71    349.46 o 
   3   7   6    26567.81    27032.53    757.61 o 
   4   7   6    16494.55    15765.36    545.01 o 
   5   7   6       24.18      -55.87     86.17 o 
  -5   8   6    11091.09    10655.78    445.24 o 
  -4   8   6     7747.24     6782.23    406.84 o 
  -3   8   6     8917.88     8042.02    283.93 o 
  -2   8   6     2706.68     2874.93    250.55 o 
  -1   8   6       96.43      103.91     47.62 o 
   0   8   6     6540.11     7153.93    245.89 o 
   1   8   6    12133.61    11808.94    298.76 o 
   2   8   6    19835.67    20057.79    585.91 o 
   3   8   6    18656.65    19033.32    562.97 o 
   4   8   6    13389.40    13063.09    521.23 o 
   5   8   6     3982.41     3961.00    268.29 o 
  -5   9   6     6625.12     6102.77    264.16 o 
  -4   9   6       31.21      -33.51     86.91 o 
  -3   9   6    16071.58    14847.47    545.25 o 
  -2   9   6    31004.36    30604.75   1023.69 o 
  -1   9   6     1867.15     2055.25    119.06 o 
   0   9   6    72474.52    79677.08   2193.64 o 
   1   9   6     1822.97     2015.69     98.07 o 
   2   9   6    30684.35    31836.22    885.16 o 
   3   9   6    20279.90    19697.06    670.19 o 
   4   9   6     1080.92     1884.05    370.49 o 
   5   9   6    17125.91    16651.37   1461.32 o 
  -4  10   6     3711.26     3530.28    187.41 o 
  -3  10   6    17903.19    16345.07   1057.76 o 
  -2  10   6       48.79       40.67     99.25 o 
  -1  10   6     5787.76     5604.40    258.82 o 
   0  10   6     5413.94     5615.17    269.56 o 
   1  10   6    11532.10    11718.79    338.22 o 
   2  10   6     4980.93     4990.08    379.55 o 
   3  10   6    19412.95    20668.02   1306.46 o 
   4  10   6     5594.23     5710.84    295.29 o 
  -4  11   6     2610.95     2095.36    182.65 o 
  -3  11   6     6093.37     5725.27    461.31 o 
  -2  11   6     2368.08     2163.67    206.68 o 
  -1  11   6    22903.44    22114.78   1684.57 o 
   0  11   6      142.32      246.71     89.55 o 
   1  11   6    31837.38    34041.40    847.54 o 
   2  11   6     7684.85     7841.34    341.50 o 
   3  11   6     7814.08     7676.01    502.73 o 
  -3  12   6     4067.12     3945.13    289.52 o 
  -2  12   6    11177.79     9767.66    503.68 o 
  -1  12   6    11145.16    10067.47    511.64 o 
   0  12   6     1121.34     1187.92    200.67 o 
   1  12   6     6508.52     6267.18    388.44 o 
   2  12   6     1824.57     1913.47    195.49 o 
   3  12   6      180.89      132.11    146.61 o 
  -2  13   6     2097.56     1674.90    212.44 o 
  -1  13   6     1218.08      928.51    175.96 o 
   0  13   6     5359.79     5221.45    351.46 o 
   1  13   6      838.20      624.02    277.13 o 
  -6   1   7     7806.93     7895.64    271.87 o 
  -5   1   7     8449.91     8039.33    266.70 o 
  -4   1   7      185.64      287.72     45.01 o 
  -3   1   7      307.58      329.63     35.74 o 
  -2   1   7    46581.63    43795.95   1207.22 o 
  -1   1   7     1840.11     1787.77     73.72 o 
   0   1   7    61856.11    59259.65   1867.43 o 
   1   1   7    24826.38    18706.53   1579.32 o 
   2   1   7    54726.85    52331.50   1273.86 o 
   3   1   7    28193.27    28345.63    643.06 o 
   4   1   7     5584.94     5732.97    201.99 o 
   5   1   7     6447.43     6773.43    275.23 o 
   6   1   7      356.65      366.28    116.30 o 
  -6   2   7     1087.88     1219.06     97.47 o 
  -5   2   7    18396.59    17485.08    521.83 o 
  -4   2   7      202.68      206.21     44.87 o 
  -3   2   7     6709.44     6428.03    170.70 o 
  -2   2   7    13026.18    12210.81    322.14 o 
  -1   2   7      784.96     1014.15    124.16 o 
   0   2   7    35070.07    33458.27   1073.70 o 
   1   2   7    37127.22    32800.49   2597.03 o 
   2   2   7    16630.26    15907.31    377.85 o 
   3   2   7    13620.21    13158.23    318.81 o 
   4   2   7     1502.85     1612.36     99.53 o 
   5   2   7     4036.56     3966.69    239.20 o 
   6   2   7     3300.28     3208.25    252.75 o 
  -6   3   7     3575.05     3580.82    253.25 o 
  -5   3   7       48.27       11.66     48.58 o 
  -4   3   7    18716.62    18534.34    487.85 o 
  -3   3   7    22790.02    21891.65    563.24 o 
  -2   3   7    27964.72    27966.09    704.51 o 
  -1   3   7   104318.80   106174.63   2884.46 o 
   0   3   7     3924.48     4293.73    191.52 o 
   1   3   7    68602.41    61753.96   2678.60 o 
   2   3   7    27240.53    26322.18   1138.21 o 
   3   3   7     5197.50     5719.81    149.22 o 
   4   3   7    39946.54    38791.01   1072.69 o 
   5   3   7     2776.49     2746.91    145.18 o 
   6   3   7     7531.08     7659.94    398.43 o 
  -6   4   7    21946.46    23298.80    694.99 o 
  -5   4   7     4406.34     4525.87    168.22 o 
  -4   4   7    45090.44    45444.22   1280.71 o 
  -3   4   7     1518.10     1516.03     78.32 o 
  -2   4   7    16114.23    15745.24    346.19 o 
  -1   4   7    31144.79    31491.29    718.39 o 
   0   4   7    12964.06    13349.95    463.09 o 
   1   4   7    40915.92    39245.01   1559.14 o 
   2   4   7    48071.50    47060.48   1530.22 o 
   3   4   7    11350.55    11022.69    309.87 o 
   4   4   7    30690.72    31203.03    785.88 o 
   5   4   7      979.47     1077.66    103.57 o 
   6   4   7     5544.19     5270.30    314.46 o 
  -6   5   7      306.03      369.46     83.49 o 
  -5   5   7     7159.15     7456.97    239.78 o 
  -4   5   7     8899.07     8945.53    267.80 o 
  -3   5   7    30287.80    30169.88    771.53 o 
  -2   5   7    44505.24    44398.97    931.84 o 
  -1   5   7     7452.91     7650.86    220.93 o 
   0   5   7    63630.07    67521.57   2147.02 o 
   1   5   7    10461.94    11058.05    487.70 o 
   2   5   7     3816.42     3707.81    165.61 o 
   3   5   7    22291.32    21928.59    617.76 o 
   4   5   7     7831.67     7418.14    277.39 o 
   5   5   7    19141.76    19380.07    767.04 o 
   6   5   7    10174.53    10046.26    610.45 o 
  -6   6   7     1828.35     1975.87    160.79 o 
  -5   6   7    30856.34    31392.99    915.04 o 
  -4   6   7      633.00      787.47     95.61 o 
  -3   6   7    45145.78    43676.17   1002.74 o 
  -2   6   7    30824.18    29209.65    679.82 o 
  -1   6   7     8141.12     7838.30    260.82 o 
   0   6   7    36479.59    38647.67    968.79 o 
   1   6   7    25667.27    26311.52    646.80 o 
   2   6   7    10026.09     9893.17    326.35 o 
   3   6   7    41257.41    42052.55   1283.61 o 
   4   6   7       35.88       99.40     71.02 o 
   5   6   7    17880.71    19240.25    778.10 o 
  -5   7   7      952.10      807.42    120.33 o 
  -4   7   7     2079.85     2175.29    112.78 o 
  -3   7   7    10159.57     9362.10    256.74 o 
  -2   7   7    10655.04     9889.49    288.71 o 
  -1   7   7    14909.41    15240.17    411.53 o 
   0   7   7     3817.53     3876.24    138.18 o 
   1   7   7     5683.87     5898.34    173.01 o 
   2   7   7       68.40      135.25     51.73 o 
   3   7   7        9.13       88.75     76.44 o 
   4   7   7     3448.95     3329.54    199.94 o 
   5   7   7     2567.56     2537.28    272.19 o 
  -5   8   7     6736.46     6372.40    298.60 o 
  -4   8   7    24901.76    21377.22    750.67 o 
  -3   8   7    32892.75    30630.80    796.20 o 
  -2   8   7    19611.10    18132.44    491.19 o 
  -1   8   7    30584.12    30851.88    788.08 o 
   0   8   7     3898.40     4082.97    144.61 o 
   1   8   7    11003.80    11615.53    295.41 o 
   2   8   7     6474.02     5813.11    231.86 o 
   3   8   7     1672.33     1796.98    137.54 o 
   4   8   7    13694.30    12642.98    624.25 o 
   5   8   7     4852.16     4699.95    259.33 o 
  -5   9   7       76.50       83.66    105.70 o 
  -4   9   7      332.78      303.49     88.55 o 
  -3   9   7       41.62      -25.86     66.31 o 
  -2   9   7      403.14      456.61     90.81 o 
  -1   9   7      705.89      632.86     78.78 o 
   0   9   7      888.28     1049.02     81.55 o 
   1   9   7     1197.94     1399.92     84.55 o 
   2   9   7     1175.31     1295.85    125.12 o 
   3   9   7      479.58      484.40    129.41 o 
   4   9   7      171.96       58.28    114.23 o 
  -4  10   7    12614.29    11834.97    406.81 o 
  -3  10   7     6258.63     6327.88    364.32 o 
  -2  10   7    12011.26    11650.05    551.89 o 
  -1  10   7    23929.42    22151.30    767.46 o 
   0  10   7      817.19      915.25     79.38 o 
   1  10   7     5363.10     5683.03    203.24 o 
   2  10   7    10970.15    11025.26    433.66 o 
   3  10   7      777.88      705.56    139.47 o 
   4  10   7    10063.01     9346.11    407.32 o 
  -3  11   7     5955.53     5737.33    353.00 o 
  -2  11   7     6181.57     5902.24    348.88 o 
  -1  11   7    17671.56    17119.90    846.79 o 
   0  11   7       52.82       66.95     70.33 o 
   1  11   7    15473.46    16431.31    551.85 o 
   2  11   7     5317.30     5484.57    283.72 o 
   3  11   7     1130.43     1391.76    172.61 o 
  -3  12   7     9242.74     8936.33    477.06 o 
  -2  12   7    10404.46     9712.57    501.41 o 
  -1  12   7      373.52      395.14    143.67 o 
   0  12   7    17062.97    17523.38   1066.61 o 
   1  12   7    11590.00    11200.79    871.87 o 
   2  12   7     5243.35     5692.54    321.70 o 
  -1  13   7      631.25      722.37    167.70 o 
   0  13   7    34647.32    32816.95   1380.44 o 
   1  13   7     6407.84     8079.13    727.55 o 
  -6   0   8    25586.31    25176.92   1044.48 o 
  -5   0   8        9.87      -36.37    114.23 o 
  -4   0   8    74971.06    69196.22   2197.96 o 
  -3   0   8    27010.65    23628.68    774.75 o 
  -2   0   8    22324.99    21597.49    864.23 o 
  -1   0   8    68126.75    64469.73   3638.52 o 
   0   0   8    10238.48     9476.42    404.39 o 
   1   0   8    53159.74    40004.64   6163.56 o 
   2   0   8   109100.33   104289.52   3556.03 o 
   3   0   8       85.69      143.92     70.50 o 
   4   0   8    43787.93    42500.06   1498.00 o 
   5   0   8     5395.29     5349.12    341.63 o 
   6   0   8     2123.90     2147.35    230.02 o 
  -6   1   8     2644.07     2529.31    164.01 o 
  -5   1   8     4653.04     4440.33    172.31 o 
  -4   1   8    20966.21    20601.00    534.29 o 
  -3   1   8    32218.15    29192.46    669.67 o 
  -2   1   8    26026.81    23467.09    662.26 o 
  -1   1   8    48211.84    45577.59   1254.27 o 
   0   1   8      125.84      197.29     42.21 o 
   1   1   8     5612.40     5908.14    408.94 o 
   2   1   8    13891.55    13291.87    384.58 o 
   3   1   8    16875.31    16233.89    430.49 o 
   4   1   8    20619.33    20343.34    533.91 o 
   5   1   8    20555.50    20181.85    598.18 o 
   6   1   8     9598.25     9272.02    447.45 o 
  -6   2   8       14.14       32.40     64.32 o 
  -5   2   8    33230.10    31994.51    914.15 o 
  -4   2   8    10531.24    10356.32    290.79 o 
  -3   2   8    23901.39    22702.06    582.17 o 
  -2   2   8    37278.57    35191.02    877.61 o 
  -1   2   8       47.54      223.18     35.40 o 
   0   2   8    62041.54    59933.98   1991.99 o 
   1   2   8    33458.53    33299.55   1497.31 o 
   2   2   8     7571.71     7136.69    194.69 o 
   3   2   8    52964.06    51795.23   1272.22 o 
   4   2   8     4614.68     4656.40    166.42 o 
   5   2   8    12257.99    11810.05    441.29 o 
   6   2   8    12407.90    12652.82    568.33 o 
  -6   3   8      712.60      655.97    138.18 o 
  -5   3   8     4675.36     4636.89    166.72 o 
  -4   3   8     3002.44     2960.43    122.38 o 
  -3   3   8     6990.03     6864.81    205.08 o 
  -2   3   8    22056.89    21267.56    545.64 o 
  -1   3   8     1064.04     1098.31     64.57 o 
   0   3   8    33046.63    32418.96   1798.70 o 
   1   3   8     7498.91     7318.23    426.34 o 
   2   3   8    13811.41    12793.60    729.13 o 
   3   3   8    11828.76    12085.70    319.07 o 
   4   3   8      209.18      254.70     67.58 o 
   5   3   8     2546.84     2389.72    180.36 o 
   6   3   8     2626.33     2968.32    232.20 o 
  -6   4   8     2437.23     2468.65    141.59 o 
  -5   4   8     5090.32     5018.32    179.45 o 
  -4   4   8     7060.86     6975.03    218.67 o 
  -3   4   8    17743.76    17214.85    457.15 o 
  -2   4   8     8927.24     8692.82    246.92 o 
  -1   4   8    20494.70    20799.65    531.89 o 
   0   4   8       81.34       40.15     32.43 o 
   1   4   8     1233.99     1388.34     90.05 o 
   2   4   8     4088.91     3856.89    149.39 o 
   3   4   8     1492.21     1595.74    100.40 o 
   4   4   8     5597.01     5683.29    221.68 o 
   5   4   8     5187.82     5308.54    285.45 o 
   6   4   8     2534.09     2738.11    302.74 o 
  -6   5   8     2043.86     2270.64    140.78 o 
  -5   5   8     1960.98     2130.37    115.90 o 
  -4   5   8      378.49      461.90     64.14 o 
  -3   5   8       10.97       57.97     46.95 o 
  -2   5   8    13623.65    13219.76    327.27 o 
  -1   5   8     7075.19     7105.19    192.06 o 
   0   5   8    35350.65    38058.17   1584.98 o 
   1   5   8    29296.45    31897.08   1462.00 o 
   2   5   8    20671.75    19316.36    562.05 o 
   3   5   8    17901.02    16994.07    501.14 o 
   4   5   8      653.77      854.76    114.51 o 
   5   5   8     1210.30     1372.70    177.48 o 
   6   5   8     1253.58     1606.78    265.69 o 
  -5   6   8       25.87       88.13     72.16 o 
  -4   6   8     5391.83     5382.82    191.66 o 
  -3   6   8     4185.76     4056.06    137.64 o 
  -2   6   8      121.24      278.03    107.00 o 
  -1   6   8    14449.11    13556.87    369.04 o 
   0   6   8    11076.21    12102.08    373.40 o 
   1   6   8     9348.57    10108.06    309.36 o 
   2   6   8    16920.10    16133.21    486.62 o 
   3   6   8      877.22      991.19    105.66 o 
   4   6   8     3205.83     3180.15    191.93 o 
   5   6   8     1758.63     2099.98    218.07 o 
  -5   7   8       51.89      -29.71     97.36 o 
  -4   7   8    14661.98    13684.16    438.24 o 
  -3   7   8    22280.60    21162.13    552.54 o 
  -2   7   8     1615.70     1498.13     86.60 o 
  -1   7   8    76738.57    78223.67   2153.75 o 
   0   7   8     8220.70     8444.53    239.24 o 
   1   7   8    50668.65    56305.98   1226.88 o 
   2   7   8    41038.50    40174.36   1094.19 o 
   3   7   8     3339.88     3581.93    179.40 o 
   4   7   8    19281.45    18585.55   1182.44 o 
   5   7   8     4991.37     5223.71    332.65 o 
  -5   8   8     3827.15     4260.21    351.37 o 
  -4   8   8     3227.23     2680.15    209.34 o 
  -3   8   8      263.82      305.07     67.18 o 
  -2   8   8     2284.28     2071.09    106.39 o 
  -1   8   8    14619.01    14665.65    454.23 o 
   0   8   8    18712.83    19344.37    487.01 o 
   1   8   8    18645.28    20170.24    521.82 o 
   2   8   8    33331.78    33240.74    926.38 o 
   3   8   8     6798.65     6757.70    318.01 o 
   4   8   8     2107.65     2666.67    281.78 o 
   5   8   8        9.05      215.61    195.15 o 
  -4   9   8    10655.91     9800.93    512.45 o 
  -3   9   8     5755.25     5344.87    221.45 o 
  -2   9   8    43259.56    41015.02   1169.24 o 
  -1   9   8        8.65      202.32     77.41 o 
   0   9   8    44421.36    49851.87   1225.72 o 
   1   9   8    33398.57    36236.29    887.18 o 
   2   9   8     8365.16     8391.93    304.47 o 
   3   9   8    39002.32    40683.80   1312.04 o 
   4   9   8     3334.49     2976.29    343.44 o 
  -4  10   8      107.67      311.16     97.41 o 
  -3  10   8     4346.60     4062.30    225.45 o 
  -2  10   8     4520.41     3665.83    254.01 o 
  -1  10   8     1969.20     1955.56    123.44 o 
   0  10   8    16098.04    16694.65    566.64 o 
   1  10   8    11953.28    13176.27    368.95 o 
   2  10   8    11064.60    11415.93    449.99 o 
   3  10   8    15479.78    16025.58    588.99 o 
   4  10   8       86.91      186.44    129.54 o 
  -3  11   8     6809.79     6444.19    439.57 o 
  -2  11   8      897.83     1183.90    169.68 o 
  -1  11   8    21838.43    21529.27    805.08 o 
   0  11   8     5270.44     5288.68    191.37 o 
   1  11   8    11286.24    12771.11    505.20 o 
   2  11   8    14824.05    17148.06    616.75 o 
   3  11   8      302.32       84.88    134.04 o 
  -2  12   8     2379.57     1793.46    206.43 o 
  -1  12   8     9619.67     9856.57    506.07 o 
   0  12   8      373.42      540.61    147.91 o 
   1  12   8     2367.98     2643.91    215.01 o 
   2  12   8     6538.86     6987.75    369.34 o 
  -1  13   8      889.31      647.53    162.89 o 
   0  13   8     5479.68     6312.82    598.16 o 
  -6   1   9      850.15     1039.68    100.70 o 
  -5   1   9     6564.05     6282.76    224.86 o 
  -4   1   9     1989.20     2007.05     91.62 o 
  -3   1   9      130.14      193.97     39.75 o 
  -2   1   9    42327.59    40280.48   1284.60 o 
  -1   1   9    31862.94    30373.26    971.62 o 
   0   1   9    88065.27    84033.38   2534.52 o 
   1   1   9    58014.19    55333.22   2450.97 o 
   2   1   9    29374.51    27267.27   1135.38 o 
   3   1   9    21866.89    21165.19    554.66 o 
   4   1   9       54.77      184.86     56.84 o 
   5   1   9      349.59      303.28     76.46 o 
   6   1   9     3207.21     3396.32    244.15 o 
  -6   2   9      731.35      825.02     91.14 o 
  -5   2   9     2486.64     2606.89    147.77 o 
  -4   2   9     5072.10     4861.84    164.58 o 
  -3   2   9      257.81      251.60     44.53 o 
  -2   2   9    31160.83    29223.73    823.49 o 
  -1   2   9     9472.90     8924.08    274.59 o 
   0   2   9    34143.05    31853.87   1082.24 o 
   1   2   9    16245.95    16380.18    817.91 o 
   2   2   9     2401.21     2320.72     97.99 o 
   3   2   9    13424.63    12550.82    349.90 o 
   4   2   9     3187.23     3127.71    151.80 o 
   5   2   9       53.21      151.43     84.08 o 
   6   2   9     4343.12     4544.50    292.86 o 
  -6   3   9    10348.83    10559.17    355.52 o 
  -5   3   9     3967.65     4069.01    156.60 o 
  -4   3   9    18089.82    18097.80    482.81 o 
  -3   3   9    37310.27    36876.73    929.49 o 
  -2   3   9      301.55      394.29     46.70 o 
  -1   3   9    54006.04    51207.59   1622.15 o 
   0   3   9    22981.78    21204.65    779.24 o 
   1   3   9    14056.97    15271.47    571.24 o 
   2   3   9    50886.47    42697.86   1217.83 o 
   3   3   9     2058.17     2193.66    146.98 o 
   4   3   9    24254.51    24310.20    866.90 o 
   5   3   9     7790.61     7556.58    326.98 o 
   6   3   9     2704.58     2658.78    226.09 o 
  -6   4   9    16696.36    17037.99    530.97 o 
  -5   4   9      186.46      372.47     68.74 o 
  -4   4   9    13094.31    13228.25    370.58 o 
  -3   4   9    26696.71    26778.72    690.60 o 
  -2   4   9      230.81      403.17     72.99 o 
  -1   4   9    54981.11    54584.73   1511.25 o 
   0   4   9    32270.73    32489.89   1441.33 o 
   1   4   9    20331.51    21764.52    653.73 o 
   2   4   9    36251.19    33666.09    967.23 o 
   3   4   9       14.86      -12.97     56.80 o 
   4   4   9    11757.07    11916.54    432.19 o 
   5   4   9    10194.36     9944.42    473.72 o 
   6   4   9       13.17     -120.59    162.32 o 
  -6   5   9     1378.53     1523.65    123.25 o 
  -5   5   9    15750.95    15726.72    491.91 o 
  -4   5   9    16922.29    16880.67    463.31 o 
  -3   5   9    13739.61    13439.77    372.84 o 
  -2   5   9    30649.45    30047.87    768.00 o 
  -1   5   9     1394.96     1570.42     75.66 o 
   0   5   9     9778.74    10092.65    300.40 o 
   1   5   9    32223.91    35607.24   1749.69 o 
   2   5   9     2297.73     2038.45    161.08 o 
   3   5   9    46356.87    45194.31   1304.86 o 
   4   5   9    12537.71    13116.58    473.86 o 
   5   5   9    14617.82    13441.58    597.13 o 
  -5   6   9    16999.98    17693.69    550.50 o 
  -4   6   9    15416.68    16178.69    450.72 o 
  -3   6   9    16377.75    15450.46    426.75 o 
  -2   6   9    49891.35    48487.49   1105.52 o 
  -1   6   9     3154.07     3006.47    109.42 o 
   0   6   9    23669.61    24607.42    710.75 o 
   1   6   9    33813.71    37952.04   1148.29 o 
   2   6   9      754.68      713.81     97.03 o 
   3   6   9    31543.54    31239.17    991.82 o 
   4   6   9     7568.40     7379.60    395.10 o 
   5   6   9     6323.29     6108.64    363.45 o 
  -5   7   9     4037.71     3968.24    225.11 o 
  -4   7   9     4352.20     4588.92    198.78 o 
  -3   7   9    11756.74    10983.65    294.13 o 
  -2   7   9     2439.51     2123.66     96.45 o 
  -1   7   9     3659.69     3354.11    187.24 o 
   0   7   9      346.95      357.74     60.19 o 
   1   7   9      659.34      860.39     80.75 o 
   2   7   9    12968.69    12527.61    402.79 o 
   3   7   9      269.77      244.63     90.01 o 
   4   7   9     5429.51     5244.57    332.43 o 
   5   7   9     4024.91     4228.90    315.45 o 
  -5   8   9     7942.43     8472.25    369.62 o 
  -4   8   9     7266.12     6820.54    306.30 o 
  -3   8   9    18259.50    16836.68    467.89 o 
  -2   8   9     3276.36     3215.97    168.65 o 
  -1   8   9    17261.65    17186.20    524.31 o 
   0   8   9      633.36      716.28     75.61 o 
   1   8   9     1196.27     1735.36    102.18 o 
   2   8   9    10549.92    10920.18    370.11 o 
   3   8   9     6804.10     6365.09    311.71 o 
   4   8   9    15412.62    14347.51    866.62 o 
   5   8   9    11486.10    11115.79    551.58 o 
  -4   9   9       72.87      -37.85     83.60 o 
  -3   9   9       14.80      158.67    138.71 o 
  -2   9   9      427.80      468.95     99.89 o 
  -1   9   9     1741.19     1953.99    120.89 o 
   0   9   9      874.23      975.66     78.01 o 
   1   9   9     7105.01     7389.40    325.22 o 
   2   9   9     1038.24      886.83    146.36 o 
   3   9   9     1487.52     1371.00    174.11 o 
   4   9   9      478.59      579.85    146.78 o 
  -4  10   9    10572.91    10055.89    419.66 o 
  -3  10   9    11747.01    11243.90    444.26 o 
  -2  10   9     1039.17     1093.33    157.25 o 
  -1  10   9    10029.75    10253.90    403.66 o 
   0  10   9      812.87      838.37     74.88 o 
   1  10   9     1723.53     1992.75    117.64 o 
   2  10   9     7365.44     8027.83    353.98 o 
   3  10   9     3807.53     3898.95    297.04 o 
  -3  11   9     7485.30     7064.94    325.70 o 
  -2  11   9      525.41      474.65    137.26 o 
  -1  11   9    11256.56    11097.23    472.26 o 
   0  11   9     1801.13     2271.39    240.88 o 
   1  11   9     2566.81     3419.49    255.96 o 
   2  11   9    12362.50    12583.64    493.28 o 
   3  11   9       80.90      -12.24    135.04 o 
  -2  12   9    17232.45    16095.25    744.09 o 
  -1  12   9     2722.74     2687.45    230.01 o 
   0  12   9    14826.64    14381.50   1008.95 o 
   1  12   9    10761.04    12080.50    465.17 o 
   2  12   9     2025.40     2363.83    204.34 o 
  -6   0  10    20426.32    18759.14    807.95 o 
  -5   0  10     3796.71     3774.29    231.63 o 
  -4   0  10     9965.43     9036.35    338.04 o 
  -3   0  10    57217.60    51941.79   1663.43 o 
  -2   0  10       52.37      120.87     90.04 o 
  -1   0  10    85372.00    81140.65   3142.23 o 
   0   0  10    76155.64    72004.06   2806.89 o 
   1   0  10     4014.05     3338.06    260.45 o 
   2   0  10    43203.16    38156.73   1652.61 o 
   3   0  10     8576.74     8969.16    390.19 o 
   4   0  10    16428.30    16670.58    648.87 o 
   5   0  10    42535.55    43933.09   1570.48 o 
   6   0  10      168.31      160.01    138.18 o 
  -6   1  10    10127.07     9277.66    319.45 o 
  -5   1  10     8092.09     7871.86    269.27 o 
  -4   1  10    26527.09    24114.65    624.88 o 
  -3   1  10    20228.23    18542.69    484.44 o 
  -2   1  10     3223.01     3345.43    131.05 o 
  -1   1  10     3146.30     3010.47    120.03 o 
   0   1  10    11624.44    10399.61    320.73 o 
   1   1  10     9958.01     9344.01    638.11 o 
   2   1  10    50652.76    43429.28   1179.24 o 
   3   1  10    24260.74    23328.31    613.26 o 
   4   1  10    24129.69    22895.51    606.53 o 
   5   1  10     9211.82     9246.21    323.59 o 
   6   1  10     2374.63     2544.80    219.72 o 
  -6   2  10     1504.44     1726.09    120.38 o 
  -5   2  10    12652.35    12093.34    383.14 o 
  -4   2  10    23327.42    21684.20    569.16 o 
  -3   2  10     1115.86     1131.60     99.64 o 
  -2   2  10    61272.86    58546.16   1617.07 o 
  -1   2  10     9751.22     8846.26    313.35 o 
   0   2  10    37145.43    36257.93   1020.73 o 
   1   2  10    32579.01    32405.79   1138.28 o 
   2   2  10      389.68      336.76     56.56 o 
   3   2  10    18172.97    17158.86    465.61 o 
   4   2  10    23542.08    23107.35    955.28 o 
   5   2  10     2418.37     2675.12    180.74 o 
   6   2  10    20918.84    21906.51    916.75 o 
  -6   3  10      195.41      287.71     78.69 o 
  -5   3  10     5363.29     5135.55    204.56 o 
  -4   3  10     5894.03     5509.73    184.79 o 
  -3   3  10     1096.36     1241.28     76.72 o 
  -2   3  10    21142.75    20088.55    522.48 o 
  -1   3  10     4425.89     4145.75    157.86 o 
   0   3  10    12223.98    11249.85    387.86 o 
   1   3  10    16727.35    18399.59    678.64 o 
   2   3  10     1123.92     1036.57     91.30 o 
   3   3  10    12745.40    12405.52    570.51 o 
   4   3  10     1390.00     1545.28    164.36 o 
   5   3  10      752.14      864.69    121.79 o 
   6   3  10     2022.76     2167.82    282.57 o 
  -6   4  10     2823.45     2823.13    176.63 o 
  -5   4  10     8392.15     8687.10    273.02 o 
  -4   4  10     4279.84     4603.91    169.60 o 
  -3   4  10     9817.81     9798.22    285.71 o 
  -2   4  10      450.28      509.58     61.42 o 
  -1   4  10     7616.13     7347.11    322.16 o 
   0   4  10       48.49       80.93     44.85 o 
   1   4  10       32.12       37.19     52.00 o 
   2   4  10     6304.57     5095.97    252.92 o 
   3   4  10     6818.62     6721.35    359.45 o 
   4   4  10     5050.10     4627.56    385.72 o 
   5   4  10     6715.75     6319.25    516.13 o 
  -5   5  10     1197.22     1411.22    114.65 o 
  -4   5  10     4376.77     4425.63    179.79 o 
  -3   5  10     3433.81     3237.84    132.85 o 
  -2   5  10    25032.32    24859.23    645.25 o 
  -1   5  10    21074.66    20467.10    536.61 o 
   0   5  10    21369.27    20570.79    534.04 o 
   1   5  10    33632.98    36985.19   1324.37 o 
   2   5  10    10388.15     8786.35    395.18 o 
   3   5  10    15269.91    14439.85    774.91 o 
   4   5  10       99.33      339.46    140.37 o 
   5   5  10       22.45      178.22    143.31 o 
  -5   6  10      663.61      813.72    102.12 o 
  -4   6  10      942.07     1026.00     97.77 o 
  -3   6  10    20388.09    19531.71    526.89 o 
  -2   6  10      805.18      803.89     71.92 o 
  -1   6  10    20540.30    19433.63    468.58 o 
   0   6  10    11187.76    11189.46    348.95 o 
   1   6  10     4004.47     4953.92    284.49 o 
   2   6  10     8116.69     8295.19    351.17 o 
   3   6  10     4633.33     4465.74    325.86 o 
   4   6  10      398.62      496.25    160.38 o 
   5   6  10     6460.94     6924.43    412.95 o 
  -5   7  10     4777.03     4945.97    219.12 o 
  -4   7  10     7736.25     7361.51    274.56 o 
  -3   7  10    23019.99    22781.03    607.61 o 
  -2   7  10      685.93      784.02     67.97 o 
  -1   7  10    42394.95    41180.59   1038.12 o 
   0   7  10    42548.25    45465.05   1193.43 o 
   1   7  10     6506.99     7483.15    372.69 o 
   2   7  10    34718.31    34316.35   1433.32 o 
   3   7  10     1833.92     1525.62    169.56 o 
   4   7  10    11555.88    12305.86    610.82 o 
   5   7  10     5370.45     6122.04    394.24 o 
  -4   8  10      364.66      455.60     95.05 o 
  -3   8  10     6851.90     6557.25    227.02 o 
  -2   8  10    14270.66    13604.48    389.54 o 
  -1   8  10    26736.99    25952.79    866.77 o 
   0   8  10    17286.01    18704.50    529.59 o 
   1   8  10    18696.12    20850.11    581.52 o 
   2   8  10     3905.50     4213.09    213.98 o 
   3   8  10        7.83      -12.74    117.32 o 
   4   8  10      401.61      262.06    163.45 o 
  -4   9  10    11707.44    11171.78    595.43 o 
  -3   9  10     2656.48     2501.73    176.63 o 
  -2   9  10    30191.20    28510.51    835.99 o 
  -1   9  10    23404.93    22897.54    683.30 o 
   0   9  10    13984.33    15565.12    522.28 o 
   1   9  10    52617.99    59845.31   1564.64 o 
   2   9  10     1987.83     2197.89    205.94 o 
   3   9  10    33523.26    33607.31   1100.58 o 
   4   9  10     9093.32     8939.86    487.92 o 
  -3  10  10       19.86      148.04    118.89 o 
  -2  10  10    18728.95    17227.53    619.12 o 
  -1  10  10     6540.03     6787.27    300.24 o 
   0  10  10    12976.35    13815.79    479.11 o 
   1  10  10    15995.82    17748.54    607.28 o 
   2  10  10      337.21      475.53    138.89 o 
   3  10  10     4674.13     5035.56    392.30 o 
  -3  11  10    14351.75    13362.17    520.32 o 
  -2  11  10     2248.68     2063.36    691.11 o 
  -1  11  10    12739.17    11751.75    493.34 o 
   0  11  10    21790.60    23560.17    772.01 o 
   1  11  10     3525.30     3924.73    231.78 o 
   2  11  10    20747.58    23117.78    794.54 o 
  -1  12  10     4716.30     4708.75    313.92 o 
   0  12  10     3635.27     3865.63    349.43 o 
   1  12  10      355.35      424.73    133.67 o 
  -6   1  11      114.76       92.03     76.50 o 
  -5   1  11      454.71      403.79     72.82 o 
  -4   1  11     9773.63     9139.29    269.62 o 
  -3   1  11     2035.41     1854.62     95.84 o 
  -2   1  11    27410.18    23934.54    686.13 o 
  -1   1  11    34279.74    31075.10    878.35 o 
   0   1  11    40471.28    38174.92   1077.78 o 
   1   1  11    39483.32    37671.50   1301.17 o 
   2   1  11     4756.85     3894.18    235.07 o 
   3   1  11    10572.93     9883.42    384.44 o 
   4   1  11      228.15      196.67     67.28 o 
   5   1  11       97.95      199.58     95.47 o 
   6   1  11     3262.15     3535.75    310.74 o 
  -6   2  11      821.55      830.87     97.46 o 
  -5   2  11      264.03      157.88     80.51 o 
  -4   2  11    11182.00    11214.97    321.65 o 
  -3   2  11     3949.60     4015.66    142.57 o 
  -2   2  11    25514.73    23552.88    678.36 o 
  -1   2  11     8504.98     7772.96    324.75 o 
   0   2  11    24545.99    23205.18    838.24 o 
   1   2  11     5953.58     6540.73    295.48 o 
   2   2  11      850.46      669.36    119.96 o 
   3   2  11     2080.29     2102.99    123.21 o 
   4   2  11    14480.84    13931.92    555.54 o 
   5   2  11      909.27     1193.92    139.55 o 
  -6   3  11    12492.64    12422.68    411.50 o 
  -5   3  11     8278.38     8037.42    282.70 o 
  -4   3  11     3197.99     3333.49    151.69 o 
  -3   3  11    28512.66    26850.06    692.68 o 
  -2   3  11     7828.51     7805.29    259.19 o 
  -1   3  11    18542.25    17877.05    528.26 o 
   0   3  11    61077.71    57696.64   2017.09 o 
   1   3  11      540.84      429.26    111.15 o 
   2   3  11    53552.63    40216.80   1241.35 o 
   3   3  11     9617.45     9793.69    565.61 o 
   4   3  11    10908.07    10670.00    511.52 o 
   5   3  11     5149.83     5175.39    319.76 o 
  -5   4  11     7774.75     8066.08    290.26 o 
  -4   4  11     1182.80     1159.14     87.30 o 
  -3   4  11    37989.46    38246.12    971.42 o 
  -2   4  11     9989.84     9656.05    280.20 o 
  -1   4  11    37037.80    36427.06   1030.82 o 
   0   4  11    22333.70    21910.69    649.44 o 
   1   4  11     2199.16     2308.03    179.44 o 
   2   4  11    27347.19    22826.47   1219.33 o 
   3   4  11    19164.04    17788.97    774.82 o 
   4   4  11      639.89      712.57    157.64 o 
   5   4  11    18329.63    18232.70    767.66 o 
  -5   5  11    11922.79    12054.67    400.81 o 
  -4   5  11    16695.57    16192.99    452.67 o 
  -3   5  11      348.65      439.48     77.85 o 
  -2   5  11    13502.41    13446.10    374.96 o 
  -1   5  11    17178.41    16725.97    505.79 o 
   0   5  11      519.41      679.36     88.42 o 
   1   5  11    71197.46    83597.41   2865.45 o 
   2   5  11     7490.98     6571.42    412.31 o 
   3   5  11    37664.25    37466.42   1400.99 o 
   4   5  11    14914.06    14927.38    688.69 o 
   5   5  11     3924.57     4269.37    318.02 o 
  -5   6  11     5413.71     5423.33    238.51 o 
  -4   6  11    20210.25    20189.02    615.89 o 
  -3   6  11        2.71       -0.04     56.00 o 
  -2   6  11    41179.69    40878.13   1036.08 o 
  -1   6  11     7642.59     7058.90    200.75 o 
   0   6  11    10280.34    10233.38    383.76 o 
   1   6  11    25693.71    31193.68   1154.31 o 
   2   6  11     3874.73     3523.92    220.07 o 
   3   6  11    10922.23     9938.74    492.49 o 
   4   6  11    25030.33    25527.74   1029.42 o 
   5   6  11      969.18     1130.78    208.96 o 
  -5   7  11     3458.31     3580.12    187.44 o 
  -4   7  11     2701.70     2613.62    158.99 o 
  -3   7  11     3924.85     3745.29    174.04 o 
  -2   7  11      303.23      526.47    113.56 o 
  -1   7  11     1951.98     1766.93    107.95 o 
   0   7  11     6285.05     6778.56    269.25 o 
   1   7  11     2300.53     2621.48    211.72 o 
   2   7  11     7459.40     7688.20    420.46 o 
   3   7  11     3214.42     3025.25    221.62 o 
   4   7  11     4751.14     4647.17    338.88 o 
  -4   8  11     3327.82     2845.92    241.58 o 
  -3   8  11    19496.94    18850.68    583.60 o 
  -2   8  11     1087.80     1132.93    102.54 o 
  -1   8  11     9159.39     9363.78    282.60 o 
   0   8  11     4349.58     4431.84    211.76 o 
   1   8  11     2984.88     3513.01    172.32 o 
   2   8  11    13378.60    15155.26    559.29 o 
   3   8  11    12904.12    13163.12    519.90 o 
   4   8  11     6001.65     5718.07    383.50 o 
  -4   9  11      133.02       89.56    105.14 o 
  -3   9  11      163.75      105.49     83.64 o 
  -2   9  11      279.51      324.82     84.63 o 
  -1   9  11     1886.63     1998.55    122.45 o 
   0   9  11      796.42      807.73    114.42 o 
   1   9  11     4113.83     4396.79    288.60 o 
   2   9  11      169.41      137.89    126.04 o 
   3   9  11      811.61      660.53    156.34 o 
   4   9  11       37.17      -64.42    172.38 o 
  -3  10  11    14359.30    13925.06    563.63 o 
  -2  10  11      439.90      383.74     92.83 o 
  -1  10  11     6613.08     6115.20    282.23 o 
   0  10  11     4358.44     4999.73    290.14 o 
   1  10  11     1208.56     1628.14    144.20 o 
   2  10  11     8518.08     9623.54    619.56 o 
   3  10  11     9991.15    10794.66    464.67 o 
  -2  11  11     1931.49     1832.76    214.73 o 
  -1  11  11     5268.97     5179.00    238.79 o 
   0  11  11    10640.86    11428.57    598.73 o 
   1  11  11       99.32      158.82    118.46 o 
   2  11  11     9471.24    10860.02    447.23 o 
  -1  12  11     6800.18     7162.26    483.51 o 
   0  12  11     5701.10     5738.50    277.83 o 
   1  12  11     8237.86     9209.25    390.24 o 
  -6   0  12     4966.97     4713.53    286.67 o 
  -5   0  12    24753.97    23221.00    972.74 o 
  -4   0  12      298.85      312.72     87.95 o 
  -3   0  12    69188.30    64332.63   2522.41 o 
  -2   0  12     8144.83     7850.35    366.06 o 
  -1   0  12    25381.56    23720.33    970.06 o 
   0   0  12    31318.40    27333.02   1118.27 o 
   1   0  12     5640.13     5508.12    556.70 o 
   2   0  12    12168.82     9963.94   2027.33 o 
   3   0  12    38424.21    33894.03   1461.32 o 
   4   0  12      574.33      523.04    115.85 o 
   5   0  12    36324.49    35673.68   1310.20 o 
  -6   1  12     8762.70     8764.01    311.32 o 
  -5   1  12    10575.70     9511.80    321.11 o 
  -4   1  12     2832.08     2606.61    153.36 o 
  -3   1  12     2610.21     2487.39    107.91 o 
  -2   1  12     5030.90     4577.35    172.05 o 
  -1   1  12     7356.81     6829.09    231.28 o 
   0   1  12    36657.10    33412.50    954.71 o 
   1   1  12    28228.37    27629.00   1230.46 o 
   2   1  12    37981.68    29206.19   2699.81 o 
   3   1  12    13806.94    12652.25    466.79 o 
   4   1  12     6897.54     6729.68    236.71 o 
   5   1  12     1407.17     1505.88    151.03 o 
  -6   2  12     6865.54     6885.92    263.37 o 
  -5   2  12     1300.38     1333.48    104.63 o 
  -4   2  12    39454.18    37953.84    966.30 o 
  -3   2  12      141.43      293.28     72.49 o 
  -2   2  12    48657.76    45753.39   1281.65 o 
  -1   2  12    15206.10    14039.57    426.08 o 
   0   2  12       60.08       92.79     64.28 o 
   1   2  12    21902.80    23981.35    866.31 o 
   2   2  12    21755.56    15113.00    534.52 o 
   3   2  12     3678.42     3816.20    242.99 o 
   4   2  12    35647.57    34927.66   1681.36 o 
   5   2  12      130.95      230.60    106.22 o 
  -5   3  12     2676.69     2910.84    150.99 o 
  -4   3  12     8694.38     8689.81    267.18 o 
  -3   3  12     6440.80     6359.73    205.72 o 
  -2   3  12    15264.57    14196.65    458.59 o 
  -1   3  12    16218.23    15493.00    468.47 o 
   0   3  12     2746.14     2450.72    119.18 o 
   1   3  12    25335.35    27387.95    972.80 o 
   2   3  12      110.72      106.36     86.29 o 
   3   3  12     1901.66     1903.80    158.44 o 
   4   3  12     2144.41     2017.11    285.05 o 
   5   3  12        3.36     -118.40    137.29 o 
  -5   4  12     8413.55     7968.27    289.11 o 
  -4   4  12     4120.66     3946.67    159.31 o 
  -3   4  12     9115.07     9308.78    279.71 o 
  -2   4  12      135.44      153.66     51.40 o 
  -1   4  12      841.45      926.98     79.07 o 
   0   4  12     1097.36     1219.08    107.54 o 
   1   4  12     3924.21     4372.44    312.56 o 
   2   4  12    17185.10    16916.42   1681.57 o 
   3   4  12    24918.00    22422.65   1079.98 o 
   4   4  12     5650.23     5713.74    352.30 o 
   5   4  12     5718.40     5760.25    399.22 o 
  -5   5  12      156.76      281.44     84.18 o 
  -4   5  12     3642.79     3534.83    171.36 o 
  -3   5  12     5860.61     6017.80    206.53 o 
  -2   5  12    13583.19    13018.12    366.91 o 
  -1   5  12    26710.01    25836.63    755.13 o 
   0   5  12    10531.12    11198.35    533.85 o 
   1   5  12    19483.91    21918.15    839.91 o 
   2   5  12     1510.44     1554.36    355.44 o 
   3   5  12     1667.43     1873.28    236.62 o 
   4   5  12      418.79      489.96    170.35 o 
   5   5  12     1298.84     1020.60    207.25 o 
  -5   6  12     5248.18     5631.98    239.29 o 
  -4   6  12      986.42     1037.11    105.98 o 
  -3   6  12    11542.80    11309.68    375.13 o 
  -2   6  12     5616.81     5309.60    188.42 o 
  -1   6  12     9577.94     9363.03    316.22 o 
   0   6  12     1939.27     1897.16    161.08 o 
   1   6  12       82.52       68.22    117.18 o 
   2   6  12      287.57      406.95    122.78 o 
   3   6  12    10244.21     9347.63    490.15 o 
   4   6  12      251.63      203.79    157.44 o 
   5   6  12     9818.70    10131.74    543.49 o 
  -4   7  12       74.74      105.22     81.08 o 
  -3   7  12    15160.59    14799.36    622.20 o 
  -2   7  12    18995.01    17890.13    645.35 o 
  -1   7  12     9579.90     8989.82    273.54 o 
   0   7  12    51542.35    54253.63   1765.56 o 
   1   7  12      278.49      277.90    124.74 o 
   2   7  12    31867.50    34513.54   2027.46 o 
   3   7  12      951.72      893.73    187.98 o 
   4   7  12     1106.48      664.50    310.61 o 
  -4   8  12     6533.66     6427.38    316.55 o 
  -3   8  12    13538.52    12401.14    416.80 o 
  -2   8  12    16426.21    16037.92    590.81 o 
  -1   8  12    13456.12    13236.49    422.61 o 
   0   8  12     5045.21     5177.96    232.44 o 
   1   8  12      743.96      872.52    116.82 o 
   2   8  12      433.08      431.18    158.26 o 
   3   8  12     4614.84     4878.51    343.54 o 
   4   8  12     6788.07     6149.57    408.14 o 
  -3   9  12     4023.40     3715.33    224.47 o 
  -2   9  12     7283.38     7132.56    273.95 o 
  -1   9  12    46775.62    47029.51   1325.48 o 
   0   9  12      248.78      488.66    125.38 o 
   1   9  12    58964.99    66103.06   2138.35 o 
   2   9  12     4520.41     5144.66    355.25 o 
   3   9  12    17629.66    18730.50   1095.18 o 
  -3  10  12     1961.15     2084.27    557.90 o 
  -2  10  12    12502.78    11218.33    381.76 o 
  -1  10  12     9575.42     9040.96    344.33 o 
   0  10  12     1880.50     2049.36    195.05 o 
   1  10  12     4446.80     5040.30    264.48 o 
   2  10  12     3003.72     3364.57    240.30 o 
   3  10  12      203.42       43.54    144.79 o 
  -2  11  12    10483.38    10103.18    410.71 o 
  -1  11  12     2001.18     2119.79    189.45 o 
   0  11  12    24886.99    26958.97    876.03 o 
   1  11  12      289.66      310.19    128.22 o 
   2  11  12    24398.57    27372.46    921.81 o 
  -5   1  13      101.58      194.19     71.39 o 
  -4   1  13     8763.35     8405.88    258.68 o 
  -3   1  13     9569.01     9009.09    298.93 o 
  -2   1  13    19609.48    17507.02    521.92 o 
  -1   1  13    41789.13    38143.97   1080.79 o 
   0   1  13    14389.32    12880.46    404.65 o 
   1   1  13    29970.49    27833.53   1590.45 o 
   2   1  13     2430.83     2081.17    156.77 o 
   3   1  13     4101.74     3804.39    198.91 o 
   4   1  13      532.92      614.52    101.16 o 
   5   1  13     4038.37     4038.31    236.69 o 
  -5   2  13      444.42      490.55     81.39 o 
  -4   2  13    13606.09    13046.41    372.75 o 
  -3   2  13    13745.36    12988.71    364.55 o 
  -2   2  13     6830.83     5831.58    313.10 o 
  -1   2  13    10303.90     9959.29    323.20 o 
   0   2  13      978.10     1089.28     91.82 o 
   1   2  13     1273.16     1258.50    183.22 o 
   2   2  13    20434.81    14527.84   1261.78 o 
   3   2  13       54.71        6.97     89.48 o 
   4   2  13    21220.09    20345.64    728.65 o 
   5   2  13     3498.47     3490.41    228.20 o 
  -5   3  13     5988.47     6014.09    237.06 o 
  -4   3  13      233.98      230.61     66.40 o 
  -3   3  13    14136.30    13133.62    371.09 o 
  -2   3  13    47788.98    47134.43   1326.68 o 
  -1   3  13     2717.17     2925.56    136.58 o 
   0   3  13    69831.13    66453.94   2166.81 o 
   1   3  13     5338.08     4799.50    205.89 o 
   2   3  13    30088.55    31013.46   1166.31 o 
   3   3  13     6742.71     6724.07    384.71 o 
   4   3  13        5.70       31.01    131.18 o 
   5   3  13     1785.21     2006.93    228.49 o 
  -5   4  13    22240.63    21834.40    665.59 o 
  -4   4  13      263.89      413.26     82.93 o 
  -3   4  13    43933.93    43638.42   1109.51 o 
  -2   4  13    10304.94    10097.21    297.66 o 
  -1   4  13     7350.00     7206.60    254.54 o 
   0   4  13    18376.17    18512.37    667.13 o 
   1   4  13    10748.60    11981.63    507.58 o 
   2   4  13     1166.03     1012.04    231.68 o 
   3   4  13    36130.12    30547.10   1201.13 o 
   4   4  13      809.14     1124.06    199.16 o 
   5   4  13    23346.87    21131.76    892.27 o 
  -5   5  13     1188.31     1336.70    122.78 o 
  -4   5  13     5621.14     5935.66    238.05 o 
  -3   5  13     5835.95     5886.49    208.83 o 
  -2   5  13       66.61      123.38     56.43 o 
  -1   5  13    47004.14    46470.57   1316.73 o 
   0   5  13     7868.79     8558.74    859.54 o 
   1   5  13    64409.54    77481.98   2686.78 o 
   2   5  13    12109.05    13777.65    699.26 o 
   3   5  13    13214.17    11413.97    555.42 o 
   4   5  13     3735.26     3328.40    291.40 o 
   5   5  13      908.64     1145.85    373.11 o 
  -5   6  13      337.70      494.56    101.81 o 
  -4   6  13    31148.78    30653.16    906.83 o 
  -3   6  13      361.43      385.04     84.09 o 
  -2   6  13    22832.61    21789.01    585.71 o 
  -1   6  13    11673.24    11084.50    365.86 o 
   0   6  13      932.92     1194.29    145.15 o 
   1   6  13     9872.22    11785.23    520.03 o 
   2   6  13    23712.31    27548.73   1337.74 o 
   3   6  13     1286.92     1487.50    231.30 o 
   4   6  13    31493.16    29157.62   1172.92 o 
  -4   7  13       11.18       26.11     83.44 o 
  -3   7  13       75.32      196.53     83.69 o 
  -2   7  13     1043.84      945.76    123.65 o 
  -1   7  13     2431.10     2560.37    142.88 o 
   0   7  13    11091.22    11289.06    485.88 o 
   1   7  13     1774.35     2522.06    214.54 o 
   2   7  13     7385.05     8484.46    503.50 o 
   3   7  13     1877.42     1982.54    246.71 o 
   4   7  13      555.60      646.91    202.94 o 
  -4   8  13     1270.64     1260.19    129.97 o 
  -3   8  13    10802.68    10229.53    425.97 o 
  -2   8  13       10.93      118.44    150.97 o 
  -1   8  13      106.99      250.27    110.11 o 
   0   8  13     7450.71     7958.13    382.12 o 
   1   8  13    11660.42    13083.61    646.40 o 
   2   8  13     9408.25    11211.50    455.61 o 
   3   8  13    21111.21    23677.69   1419.00 o 
  -3   9  13      802.52      769.39    136.94 o 
  -2   9  13      137.00      255.67    121.42 o 
  -1   9  13      790.92      753.96    149.49 o 
   0   9  13       78.43       24.86    108.52 o 
   1   9  13     1554.30     1801.02    181.44 o 
   2   9  13        6.71      129.62    125.20 o 
   3   9  13       73.99      216.76    175.34 o 
  -2  10  13      193.78      130.87     84.09 o 
  -1  10  13      707.93      722.47    138.96 o 
   0  10  13     4487.53     4300.39    274.07 o 
   1  10  13     7667.60     8843.29    371.77 o 
   2  10  13     5986.45     7032.77    347.57 o 
  -1  11  13      709.28      861.91    154.29 o 
   0  11  13    17848.54    17954.28    676.83 o 
   1  11  13       74.35      186.68    121.47 o 
  -5   0  14    31142.96    29610.45   1228.47 o 
  -4   0  14      640.68      538.41    198.61 o 
  -3   0  14    41310.36    38702.00   1555.97 o 
  -2   0  14     2070.21     1972.65    158.50 o 
  -1   0  14      610.21     1794.62    263.57 o 
   0   0  14     9815.62     8816.44    450.75 o 
   1   0  14    40060.57    37714.97   2821.94 o 
   2   0  14     2623.92     2779.88    400.46 o 
   3   0  14    63033.02    47025.66   1969.90 o 
   4   0  14       48.30       80.19    125.31 o 
   5   0  14    22050.94    23555.50   1823.58 o 
  -5   1  14     1233.32     1348.69    154.25 o 
  -4   1  14     1491.91     1519.58     97.59 o 
  -3   1  14     1304.73     1117.33    106.39 o 
  -2   1  14    18112.66    17287.83    523.17 o 
  -1   1  14    20601.02    18711.62    561.67 o 
   0   1  14    38142.59    35492.84   1198.96 o 
   1   1  14    15794.32    14782.33   1109.70 o 
   2   1  14     9352.56     7342.06    895.25 o 
   3   1  14     8035.11     7239.33    486.02 o 
   4   1  14      476.37      487.60    118.40 o 
   5   1  14      512.04      612.87    131.88 o 
  -5   2  14       22.75      -25.49     71.40 o 
  -4   2  14    29222.38    28586.47    748.59 o 
  -3   2  14     2988.58     2942.94    166.34 o 
  -2   2  14     6402.24     6128.95    227.96 o 
  -1   2  14     7118.84     6789.44    243.43 o 
   0   2  14     9683.03     9031.82    375.74 o 
   1   2  14     8421.21     8430.46    620.91 o 
   2   2  14    56599.39    51103.48   2958.46 o 
   3   2  14      980.82      965.03    219.95 o 
   4   2  14    34789.24    32090.55   1509.60 o 
   5   2  14      133.28      101.44    136.37 o 
  -5   3  14       17.47       46.18     80.48 o 
  -4   3  14     1524.60     1698.26    143.83 o 
  -3   3  14     4865.08     4954.53    180.44 o 
  -2   3  14     1686.66     1725.64    112.07 o 
  -1   3  14    23442.10    22581.97    669.84 o 
   0   3  14     1229.99     1173.39    125.81 o 
   1   3  14    11868.12    11437.29   1215.16 o 
   2   3  14      142.87      274.83    167.07 o 
   3   3  14      142.79      176.05    143.66 o 
   4   3  14      842.79      992.75    185.64 o 
   5   3  14     3995.33     3831.45    302.14 o 
  -5   4  14     5078.38     4986.33    222.16 o 
  -4   4  14      361.15      496.11     92.82 o 
  -3   4  14     3312.27     3086.22    138.14 o 
  -2   4  14      117.12      210.43     68.80 o 
  -1   4  14      643.17      714.54     80.79 o 
   0   4  14     5674.53     5510.11    295.08 o 
   1   4  14    10420.50    12383.49    957.76 o 
   2   4  14     4346.21     4922.20    369.89 o 
   3   4  14    12431.71     9734.72    788.87 o 
   4   4  14     2186.06     1972.05    248.35 o 
  -5   5  14      586.53      718.28    107.47 o 
  -4   5  14     3312.06     3575.57    181.42 o 
  -3   5  14     8642.20     8732.62    310.77 o 
  -2   5  14     8696.45     8626.45    270.57 o 
  -1   5  14    29079.79    29612.27    866.04 o 
   0   5  14    13798.06    14584.03    658.11 o 
   1   5  14    13568.60    15878.23    650.70 o 
   2   5  14      367.31      354.49    154.17 o 
   3   5  14      119.79      -65.91    150.57 o 
   4   5  14      886.79     1021.64    214.41 o 
  -4   6  14     1369.71     1310.63    121.88 o 
  -3   6  14     4635.54     4593.17    208.38 o 
  -2   6  14     4519.56     4340.91    195.87 o 
  -1   6  14        8.05     -161.12    235.23 o 
   0   6  14      486.64      681.50    127.02 o 
   1   6  14     5901.64     7300.56    373.86 o 
   2   6  14      400.34      252.07    144.53 o 
   3   6  14    10034.69     9792.13    942.32 o 
   4   6  14     1563.64     1191.31    237.81 o 
  -4   7  14     4575.40     4726.17    223.69 o 
  -3   7  14     4460.04     4429.74    210.10 o 
  -2   7  14    36364.54    33917.80   1401.94 o 
  -1   7  14     3885.72     3723.45    277.75 o 
   0   7  14    48586.58    50226.14   1787.75 o 
   1   7  14       55.65      -15.66    109.13 o 
   2   7  14     8347.01     8956.93    468.72 o 
   3   7  14      445.13      394.37    179.65 o 
   4   7  14     1266.82     1062.71    235.30 o 
  -3   8  14     8670.70     8419.30    373.68 o 
  -2   8  14     5349.68     4955.36    259.84 o 
  -1   8  14     1537.16     1708.01    198.21 o 
   0   8  14       92.15       56.20    106.48 o 
   1   8  14     3045.08     3552.39    259.69 o 
   2   8  14     5328.06     6527.89    330.25 o 
   3   8  14    11251.78    12396.46    648.50 o 
  -3   9  14    23149.81    21658.38    901.51 o 
  -2   9  14      872.72     1031.07    167.19 o 
  -1   9  14    53165.90    52849.60   2140.77 o 
   0   9  14     1163.84     1102.41    160.51 o 
   1   9  14    34528.61    41227.37   1292.50 o 
   2   9  14     2438.98     3318.90    240.29 o 
  -2  10  14     4499.97     4020.97    235.58 o 
  -1  10  14     1393.80     1721.84    224.94 o 
   0  10  14      425.84      446.11    144.48 o 
   1  10  14       57.99      265.57    123.06 o 
   2  10  14    10491.45    12186.81    492.06 o 
  -5   1  15     1433.80     1501.54    147.80 o 
  -4   1  15     6999.49     6921.10    261.42 o 
  -3   1  15    25905.09    24703.38    730.81 o 
  -2   1  15    14689.42    13647.35    430.67 o 
  -1   1  15    37500.88    36135.53   1039.14 o 
   0   1  15     7476.29     6197.81    398.70 o 
   1   1  15    12213.30    11141.10    456.14 o 
   2   1  15      107.47     -110.22     82.73 o 
   3   1  15     2183.50     1954.41    170.79 o 
   4   1  15     1649.48     1547.66    165.35 o 
   5   1  15     7540.00     7837.14    365.28 o 
  -5   2  15     2427.26     2339.09    171.23 o 
  -4   2  15    11205.83    10819.20    352.20 o 
  -3   2  15     3329.22     3394.47    162.18 o 
  -2   2  15     1900.78     1748.61    114.43 o 
  -1   2  15      964.87     1006.77     91.17 o 
   0   2  15     8764.19     8089.09    353.60 o 
   1   2  15     1107.36     1269.70    144.22 o 
   2   2  15    22319.60    18892.73   1759.37 o 
   3   2  15     4149.66     3751.44    502.74 o 
   4   2  15    12689.73    11492.80    562.29 o 
  -5   3  15     2508.66     2481.16    151.71 o 
  -4   3  15    12273.35    12170.19    403.28 o 
  -3   3  15      504.58      581.16     75.27 o 
  -2   3  15    55198.80    54223.95   1529.96 o 
  -1   3  15      278.97      407.28     80.67 o 
   0   3  15    55180.50    56024.18   1856.18 o 
   1   3  15      932.84     1043.36    156.97 o 
   2   3  15     4384.87     4391.91   1369.57 o 
   3   3  15      269.25       55.70    133.29 o 
   4   3  15     7167.87     6152.13    386.75 o 
  -4   4  15     3718.86     3503.10    178.24 o 
  -3   4  15    12485.38    12039.96    401.51 o 
  -2   4  15     3553.81     3919.70    181.28 o 
  -1   4  15     1060.43      932.67    123.17 o 
   0   4  15      161.31      160.32     98.02 o 
   1   4  15    36210.21    40490.90   4358.79 o 
   2   4  15      973.25     1211.39    189.28 o 
   3   4  15    40790.09    29384.60   1997.04 o 
   4   4  15      844.39      639.87    194.38 o 
  -4   5  15       33.42       43.15     82.31 o 
  -3   5  15    24751.27    24996.24    752.53 o 
  -2   5  15     4429.45     4610.18    219.58 o 
  -1   5  15    54412.53    56434.81   2743.85 o 
   0   5  15    10005.69    10181.06    454.42 o 
   1   5  15    21546.68    24242.83   1215.22 o 
   2   5  15     3990.48     4802.70    744.01 o 
   3   5  15       54.54     -213.63    142.98 o 
   4   5  15       31.88      -62.41    166.47 o 
  -4   6  15    17002.68    17516.26    563.07 o 
  -3   6  15     2555.52     2775.04    162.37 o 
  -2   6  15      933.45      647.82     96.93 o 
  -1   6  15     3760.73     3692.17    278.33 o 
   0   6  15    20383.68    20128.31    786.51 o 
   1   6  15     3609.92     3630.04    255.53 o 
   2   6  15    47097.39    54073.20   3026.22 o 
   3   6  15       18.39       97.12    162.82 o 
   4   6  15    22058.79    19008.32    857.16 o 
  -3   7  15      764.66      716.58    110.03 o 
  -2   7  15     6522.93     6218.62    300.57 o 
  -1   7  15     2067.00     2173.30    220.89 o 
   0   7  15     8371.53     8760.80    447.83 o 
   1   7  15     1606.41     2192.61    272.61 o 
   2   7  15      800.62     1632.03    216.79 o 
   3   7  15       75.14       18.77    162.80 o 
  -3   8  15     1990.85     1952.91    176.76 o 
  -2   8  15     1437.74     1571.46    178.40 o 
  -1   8  15     2302.95     2885.17    251.21 o 
   0   8  15     4042.64     4815.61    291.98 o 
   1   8  15    17507.10    21616.98    861.28 o 
   2   8  15     8583.06     9951.67    501.33 o 
   3   8  15    22474.08    26639.38   1091.35 o 
  -2   9  15       63.41       67.34    298.17 o 
  -1   9  15     1284.36     1526.61    220.08 o 
   0   9  15       52.98       44.51    125.21 o 
   1   9  15      268.19      357.42    124.05 o 
   2   9  15        4.17      180.98    158.38 o 
  -1  10  15     1848.84     2164.49    234.87 o 
   0  10  15     2298.57     2629.67    228.08 o 
   1  10  15    15446.84    17160.69    614.51 o 
  -5   0  16    23702.68    22678.29    981.53 o 
  -4   0  16      493.45      371.17    120.09 o 
  -3   0  16     1635.07     1473.01    157.91 o 
  -2   0  16     7774.48     7108.60    650.91 o 
  -1   0  16    19850.02    18794.36    819.63 o 
   0   0  16      851.48      717.26    252.01 o 
   1   0  16    61569.61    58548.23   4382.08 o 
   2   0  16       35.01       48.30    136.97 o 
   3   0  16    42843.33    27411.39   1229.11 o 
   4   0  16      122.42      144.09    123.23 o 
  -5   1  16      417.95      384.94     95.38 o 
  -4   1  16     8166.92     7589.99    283.68 o 
  -3   1  16     3756.53     3742.53    176.18 o 
  -2   1  16    41934.53    41183.00   1178.46 o 
  -1   1  16     9466.59     8771.23    308.16 o 
   0   1  16    13574.01    11718.34    622.90 o 
   1   1  16     7871.74     8162.74    398.82 o 
   2   1  16     1303.75     1121.65    143.54 o 
   3   1  16     2032.52     1724.63    165.24 o 
   4   1  16     4321.60     3880.33    385.28 o 
  -4   2  16     9602.61     9549.23    336.79 o 
  -3   2  16     1135.90     1165.07    105.22 o 
  -2   2  16      349.78      229.25     77.62 o 
  -1   2  16     1805.13     1734.71    154.60 o 
   0   2  16    28803.96    26296.68   1290.33 o 
   1   2  16      525.46      653.92    122.94 o 
   2   2  16    59823.23    58144.77   2800.28 o 
   3   2  16     1370.77      954.98    311.49 o 
   4   2  16    26587.66    22266.41   1403.38 o 
  -4   3  16      745.99      654.17     99.78 o 
  -3   3  16    11428.80    11077.42    402.46 o 
  -2   3  16      358.77      456.56     83.42 o 
  -1   3  16    11647.71    11448.93    463.29 o 
   0   3  16        5.38      -24.04     82.78 o 
   1   3  16     1701.27     2832.13   1046.07 o 
   2   3  16       47.35      -75.14    309.79 o 
   3   3  16     1024.07      986.61    191.66 o 
   4   3  16       10.80        6.93    148.73 o 
  -4   4  16      163.83      185.71    100.06 o 
  -3   4  16      411.37      421.38     93.50 o 
  -2   4  16      135.55       72.07     76.08 o 
  -1   4  16     1956.79     2161.86    176.89 o 
   0   4  16     2920.88     3131.93    288.22 o 
   1   4  16    14788.30    16446.88    883.59 o 
   2   4  16     4673.93     5216.49    797.45 o 
   3   4  16    10853.17     9417.18    642.34 o 
   4   4  16      750.49      357.35    393.52 o 
  -4   5  16     3753.99     3794.56    197.85 o 
  -3   5  16    10899.57    11170.49    388.42 o 
  -2   5  16     5507.44     5415.25    232.35 o 
  -1   5  16    13920.51    13304.67    647.79 o 
   0   5  16     3079.37     3396.98    278.25 o 
   1   5  16     2390.13     3087.93    314.83 o 
   2   5  16        8.22        1.38    140.79 o 
   3   5  16     2453.48     2577.64    497.71 o 
   4   5  16     1953.26     2084.14    358.14 o 
  -3   6  16     2815.99     2853.87    170.18 o 
  -2   6  16      251.42      383.02    107.54 o 
  -1   6  16     4461.51     4603.50    362.22 o 
   0   6  16      248.31      306.08    120.49 o 
   1   6  16    12053.52    13323.40    756.82 o 
   2   6  16     2058.39     2763.06    263.44 o 
   3   6  16     8831.13    10217.46   1362.74 o 
  -3   7  16     4128.55     3687.81    277.20 o 
  -2   7  16    41846.30    41117.25   1724.93 o 
  -1   7  16      828.64     1000.70    182.92 o 
   0   7  16    19228.23    20756.40    957.56 o 
   1   7  16        4.32       33.80    154.72 o 
   2   7  16      197.87      410.28    169.27 o 
   3   7  16      458.11      406.89    231.96 o 
  -2   8  16      195.40       63.63    159.76 o 
  -1   8  16     1383.07     1322.45    327.75 o 
   0   8  16     5343.29     5959.28    333.79 o 
   1   8  16     8351.10     9845.93    736.41 o 
   2   8  16    10946.95    13753.33    638.34 o 
  -1   9  16    44398.81    44480.95   1610.26 o 
   0   9  16      496.75      491.53    152.04 o 
   1   9  16    10030.14    11445.28    456.45 o 
  -4   1  17     5425.40     5529.23    235.80 o 
  -3   1  17    22105.13    21512.76    657.46 o 
  -2   1  17     6486.72     6358.72    254.09 o 
  -1   1  17    16135.67    16008.05    607.96 o 
   0   1  17     3207.33     3442.46    229.50 o 
   1   1  17       39.87       24.56     98.55 o 
   2   1  17      513.93      320.78    115.19 o 
   3   1  17    10009.33     5552.83    604.81 o 
   4   1  17     1737.43     1532.85    253.76 o 
  -4   2  17     3359.14     3076.89    170.69 o 
  -3   2  17       98.77      249.98     88.52 o 
  -2   2  17     1221.54     1188.77    112.41 o 
  -1   2  17      110.46      114.64    119.21 o 
   0   2  17    25825.26    26423.72   1429.82 o 
   1   2  17     1816.21     1901.33    276.59 o 
   2   2  17    18616.04    18004.91   1649.35 o 
   3   2  17      581.75      197.94    161.58 o 
   4   2  17     6183.47     5247.89    361.25 o 
  -4   3  17    25876.65    25483.16    772.87 o 
  -3   3  17       38.09       97.28     80.03 o 
  -2   3  17    49015.75    50045.80   1429.52 o 
  -1   3  17       67.11       65.30    101.59 o 
   0   3  17    12957.87    14259.47    625.06 o 
   1   3  17      279.56      383.54    273.09 o 
   2   3  17     1914.50     1910.34    287.39 o 
   3   3  17      366.74       13.15    141.74 o 
   4   3  17    18504.15    13716.11    908.57 o 
  -4   4  17      874.21     1220.75    127.36 o 
  -3   4  17      268.20      440.23    121.04 o 
  -2   4  17      454.50      506.91    118.93 o 
  -1   4  17    20066.15    20898.99   1023.98 o 
   0   4  17      344.86      462.78    175.89 o 
   1   4  17    48896.95    56932.68   2601.66 o 
   2   4  17      668.88      624.69    178.61 o 
   3   4  17    19108.38    18377.53   1885.76 o 
  -3   5  17    33510.14    34327.56   1016.30 o 
  -2   5  17     2835.17     3243.90    219.13 o 
  -1   5  17    27804.96    28318.55   1229.24 o 
   0   5  17     2600.99     2554.75    209.71 o 
   1   5  17      488.77      438.06    186.82 o 
   2   5  17      274.07      239.88    164.21 o 
   3   5  17     4834.74     5651.42    870.41 o 
  -3   6  17      120.13       24.54     91.33 o 
  -2   6  17     4888.73     4675.69    334.97 o 
  -1   6  17      403.39      519.57    165.95 o 
   0   6  17    36838.11    39518.63   1442.80 o 
   1   6  17      572.54      418.73    189.66 o 
   2   6  17    38263.69    46183.51   2712.99 o 
   3   6  17      331.82      355.59    205.61 o 
  -2   7  17     5273.74     5530.43    382.86 o 
  -1   7  17     1195.26     1305.23    205.31 o 
   0   7  17     1522.05     1935.52    215.27 o 
   1   7  17        3.40       -9.38    168.30 o 
   2   7  17       52.84       87.88    150.68 o 
  -2   8  17     1324.02     1409.72    261.77 o 
  -1   8  17     9241.91     8744.85    490.56 o 
   0   8  17     6504.79     6892.89    372.43 o 
   1   8  17    26969.67    32829.80   1613.59 o 
  -4   0  18       43.72      110.43    130.74 o 
  -3   0  18     2326.92     2075.59    206.15 o 
  -2   0  18       13.01      -75.04    114.15 o 
  -1   0  18    45690.18    47286.80   2847.02 o 
   0   0  18      297.25       88.58    158.85 o 
   1   0  18    74267.80    74294.60   7717.42 o 
   2   0  18      754.32     1004.46    437.00 o 
   3   0  18    18101.64    12144.81    655.21 o 
  -4   1  18    15080.64    15327.82    505.09 o 
  -3   1  18     7130.19     6925.83    279.47 o 
  -2   1  18    17271.32    17256.30    550.82 o 
  -1   1  18     3097.44     3065.54    298.30 o 
   0   1  18     2557.43     2964.21    224.44 o 
   1   1  18      233.66      227.95    115.68 o 
   2   1  18     4757.13     4062.01    440.10 o 
   3   1  18     6323.46     4308.85    754.87 o 
  -4   2  18     1159.49     1080.96    123.70 o 
  -3   2  18       39.86      129.81     89.44 o 
  -2   2  18    10346.29    10599.99    375.98 o 
  -1   2  18       13.30      -16.16    185.86 o 
   0   2  18    50309.73    57317.29   2081.90 o 
   1   2  18     1222.94     1529.33    190.41 o 
   2   2  18    37383.57    36681.26   4368.41 o 
   3   2  18      106.85      275.94    160.11 o 
  -3   3  18    13167.32    14190.92    543.99 o 
  -2   3  18     2191.30     2369.41    195.79 o 
  -1   3  18     6436.23     6833.88    550.02 o 
   0   3  18       84.98       81.44    129.96 o 
   1   3  18     1108.99     1375.49    246.99 o 
   2   3  18      167.84      157.17    200.94 o 
   3   3  18     6277.38     5452.16    477.29 o 
  -3   4  18      120.56      303.87     99.87 o 
  -2   4  18     1461.18     1636.84    173.25 o 
  -1   4  18    11279.82    11991.50    548.26 o 
   0   4  18     5411.94     6152.16    475.72 o 
   1   4  18    13136.33    15294.53    857.25 o 
   2   4  18     3440.75     4116.68    366.02 o 
   3   4  18     8408.53     7869.14   1063.79 o 
  -3   5  18    11016.10    11550.95    592.17 o 
  -2   5  18     3443.39     3423.66    234.15 o 
  -1   5  18     5971.21     5319.09    476.92 o 
   0   5  18     1326.92     1574.82    246.91 o 
   1   5  18       55.75      355.87    191.76 o 
   2   5  18      255.05      162.90    240.16 o 
   3   5  18     5498.47     6183.51    545.55 o 
  -2   6  18      489.12      527.20    176.80 o 
  -1   6  18     6681.70     6244.64   1133.07 o 
   0   6  18      644.61     1179.44    259.64 o 
   1   6  18    12989.78    14728.50    840.18 o 
   2   6  18      424.50      434.29    185.75 o 
  -2   7  18    21026.97    21604.36   1177.94 o 
  -1   7  18      721.40      841.62    184.08 o 
   0   7  18     3000.00     3498.87    257.56 o 
   1   7  18      705.24      745.52    230.89 o 
   0   8  18     7875.15     8873.21    439.09 o 
  -3   1  19    11410.42    11890.07    417.25 o 
  -2   1  19     4021.57     4080.16    397.12 o 
  -1   1  19     4566.20     4663.61    380.44 o 
   0   1  19     3816.52     3959.55    262.48 o 
   1   1  19      772.62      720.98    141.37 o 
   2   1  19      414.54      236.10    141.35 o 
   3   1  19    15158.42     6495.57    459.10 o 
  -3   2  19      986.47     1268.57    131.68 o 
  -2   2  19     5809.32     6229.52    330.18 o 
  -1   2  19     2330.73     3155.55    315.44 o 
   0   2  19    18061.71    20363.82    853.88 o 
   1   2  19      212.17      363.19    272.71 o 
   2   2  19    11236.55    12045.12   2319.86 o 
   3   2  19       46.76      -41.26    146.67 o 
  -3   3  19      171.62      143.02    102.16 o 
  -2   3  19    14761.73    16594.30    982.64 o 
  -1   3  19      360.84      585.64    330.25 o 
   0   3  19      170.98      448.77    161.33 o 
   1   3  19     1244.23     1355.94    259.45 o 
   2   3  19    11659.45    12259.24   1614.84 o 
   3   3  19     1320.13      589.43    184.29 o 
  -3   4  19     6979.48     7174.63    343.69 o 
  -2   4  19      165.95      419.47    139.14 o 
  -1   4  19    38771.80    48732.93   2905.16 o 
   0   4  19      403.15      466.58    192.65 o 
   1   4  19    27839.12    33801.78   1635.58 o 
   2   4  19      492.78      847.73    199.25 o 
  -2   5  19      161.93      515.92    186.63 o 
  -1   5  19     4278.97     3924.08    317.86 o 
   0   5  19      220.67      685.11    211.71 o 
   1   5  19     2830.06     3118.31    343.33 o 
   2   5  19     2825.83     3604.22    309.60 o 
  -2   6  19    17871.51    18403.92    885.31 o 
  -1   6  19        3.01       17.89    145.07 o 
   0   6  19    31897.56    34381.99   1651.41 o 
   1   6  19      915.20     1265.97    256.69 o 
   0   7  19        0.78      -86.44    168.69 o 
  -3   0  20    16809.55    17098.36    803.20 o 
  -2   0  20      515.19      769.09    288.65 o 
  -1   0  20    49495.66    53922.99   3262.46 o 
   0   0  20      952.20     1368.76    260.32 o 
   1   0  20    35270.27    37413.10   4676.16 o 
   2   0  20     5882.48     5348.08    417.75 o 
  -3   1  20     2609.43     2664.39    183.29 o 
  -2   1  20     2633.88     2495.15    618.59 o 
  -1   1  20      148.57      -23.43    301.11 o 
   0   1  20     2403.68     2743.26    224.67 o 
   1   1  20     6326.81     7207.49    402.16 o 
   2   1  20    11742.13    10921.05    683.20 o 
  -2   2  20    26886.79    30226.58   1353.93 o 
  -1   2  20      406.85      289.97    256.65 o 
   0   2  20    35742.00    41810.29   1575.86 o 
   1   2  20      823.84     1056.93    300.39 o 
   2   2  20     9130.60     9137.70   1170.24 o 
  -2   3  20     1415.37     1589.29    195.04 o 
  -1   3  20      193.91      307.07    197.40 o 
   0   3  20     1406.01     2176.08    307.30 o 
   1   3  20     4073.82     4829.98    421.18 o 
   2   3  20      174.52      -21.94    254.64 o 
  -2   4  20     1221.17     1613.34    195.08 o 
  -1   4  20     8852.37     9837.22    864.77 o 
   0   4  20     4045.14     5198.53    438.73 o 
   1   4  20     8908.36    11059.79    695.52 o 
  -1   5  20      499.10      461.05    282.83 o 
   0   5  20      144.23      339.68    193.59 o 
   1   5  20     2791.57     3339.74    428.29 o 
  -2   1  21     5044.25     5873.32    686.47 o 
  -1   1  21       46.83       18.14    181.66 o 
   0   1  21      142.07      385.06    173.07 o 
   1   1  21     8288.88     8741.33    460.94 o 
  -2   2  21    10994.28    13307.96    742.36 o 
  -1   2  21      780.71      717.66    411.79 o 
   0   2  21     8509.74    10775.26    552.30 o 
   1   2  21       15.32       21.01    176.39 o 
  -1   3  21     3399.05     4122.00    454.84 o 
   0   3  21     6685.68     8398.92    595.73 o 
   1   3  21     1143.58     1245.31    272.45 o 
   0   4  21      176.80      287.16    207.54 o 
                                                 
